# Supplementary material for: Prognostic Gene Expression, Stemness and Immune Microenvironment in Pediatric Tumors
Source: Cancers (Basel). 2021 Feb 18;13(4):854. doi: 10.3390/cancers13040854 (PMC7922568; doi:10.3390/cancers13040854)
Supplement: Supplementary file 1 [file cancers-13-00854-s001.zip]

Archive with 4 entries (3 files):
- supplementary/
- supplementary/cancers-1113386-supplementary.docx
- supplementary/Suppl-Table_3.xlsx
- supplementary/Suppl-Table_4.xlsx
