# Supplementary material for: Prognostic Gene Expression, Stemness and Immune Microenvironment in Pediatric Tumors
Source: Cancers (Basel). 2021 Feb 18;13(4):854. doi: 10.3390/cancers13040854 (PMC7922568; doi:10.3390/cancers13040854)
Supplement: Supplementary file 1 [file cancers-13-00854-s001.zip › supplementary/Suppl-Table_3.xlsx]

## Sheet: pediatric_metaZ
Gene Symbol	meta Z (all tumors)	ALL	ATRT	ESFT	GCT	GCT_CNS	HGG	MB	NB	OSTEO	CNS_PNET	RBS	SS	WILMS
A1BG	0.11456	0	-0.241	-1.75755	1.78358	1.184	-0.902	0	0	0	-0.327	-0.679014	1.263	0
A1CF	-0.141883	1.26852	-0.594	0	2.12997	0	-1.364	0	0	-0.227	-0.913	-1.294	0.571	-0.0031461
A2LD1	-0.534734	0	-0.59	0	1.33119	-0.002	0.063	0	0	0	0	-0.407018	-1.705	0
A2M	-0.0750478	-0.781366	-0.072	0	-1.76496	-0.893	-0.561	0.419541	0	1.74008	-0.801	0.10703	1.265	1.09276
A2ML1	-1.55817	0	-0.74	0	0	-0.842	0.322	0	0	0	-0.254	-1.31672	-0.986	0
A4GALT	-1.32046	-0.663359	0.051	-1.08481	-2.04749	-1.006	-0.003	0	0	1.09406	-0.937	-0.262996	0.352	0.128107
A4GNT	0.651123	0.569253	-0.848	-0.412635	0.234821	0.003	0.571	0	0	0.269002	0.211	-0.357806	0.119	1.8009
AAAS	1.46817	-0.412362	1.184	0.314831	1.89685	0.548	0.279	0	0	1.77401	2.204	-0.756657	-0.264	-1.8983
AACS	-0.375045	-0.154135	-1.156	1.70723	-1.39476	0.885	-0.341	0	0	-0.484422	-0.502	-0.717742	1.605	-0.691053
AADAC	0.219224	-0.617997	0.297	0.0339967	-1.22384	0.003	1.018	1.3117	0	0.304055	-0.16	0.237806	0.32	-0.76431
AADACL2	-0.0676208	0	0.568	0	-0.994718	0.537	1.013	0	0	0	-0.471	-1.37219	0.541	0
AADAT	2.38586	0	-1.136	0.756233	4.69649	0.872	0.056	0	0	0	2.604	-0.407491	-0.693	0
AAGAB	0.995296	0.27269	1.096	0.60845	-0.225774	0.469	-0.391	0	0	-0.471661	-0.116	1.06127	1.35	-0.351958
AAK1	-0.0421594	0.872899	-1.154	2.08796	-0.110563	-0.614	-0.601	0	-5.31535	1.83127	0.614	-0.45342	2.021	0.675157
AAMP	-0.648943	-1.28934	1.491	-0.989991	1.52643	0.864	-0.552	-0.727435	-0.172359	0.372245	0.945	-3.63091	-0.378	0.201568
AANAT	0.207008	-0.0734322	-1.138	0	0.0251121	0.149	-0.168	1.02602	0	-1.31782	-0.533	2.18837	1.488	-0.959692
AARS	0.713837	1.35897	-0.674	0	0.453461	-0.002	-0.863	0.653202	0	0.432454	-0.206	-0.0420671	0.111	1.14551
AARS2	1.34564	0	0.522	0.303206	-1.83148	-0.6	1.011	0	0	0	1.828	1.47133	1.102	0
AASDH	1.3947	0	0.909	0	-1.45781	1.152	1.034	0	0	0	0.486	1.51884	0.048	0
AASDHPPT	0.0752691	-0.452905	-1.856	-0.945608	1.60389	0.932	-0.054	0	0	0.87687	0.931	0.121014	-0.765	-0.141616
AASS	-0.178004	-0.566348	-0.193	-1.38495	-2.45348	0.66	1.59	0	0	1.04117	1.318	0.315238	-0.81	-0.107
AATF	0.674382	-0.675558	0.403	1.78576	-0.74204	-0.575	0.1	0	0	0.12859	-0.765	0.15895	0.361	2.05697
AATK	0.220825	0.313887	-0.33	0	1.5549	0.467	-1.003	0	0	0	-1.329	1.99012	0.098	-1.09943
ABAT	-1.81881	-0.993526	-1.092	-1.77576	0.670888	0.396	-2.228	-1.53139	0	-1.06959	0.78	3.26065	-0.04	-2.67784
ABCA1	-2.569	-2.51336	-2.409	-2.22995	-2.29956	1.049	0.176	0	0	-0.169465	0.538	0.984069	-1.4	-0.246149
ABCA11P	-0.363137	0	0.156	0	0	0.376	-1.372	0	0	0	-0.003	0	0.031	0
ABCA12	0.218579	0.0984648	-0.601	0	0.57161	1.115	0.991	0	0	-2.29871	-1.008	0.453833	0.85	0.519007
ABCA13	0.446236	0	-0.219	0	0	-0.654	0.928	0	0	0	0.054	0.48805	0.496	0
ABCA2	-0.168459	1.21067	0.093	-1.40808	-0.673691	0.144	0.474	-0.217008	0	-1.55397	-1.004	1.05685	1.325	-0.030326
ABCA3	-1.39483	-2.19144	-1.04	-1.62951	-1.12931	-0.846	-0.113	-0.0390732	0	1.77164	-1.153	2.46557	-0.126	-0.801701
ABCA4	0.560949	-0.187629	0.822	0	1.96114	-1.021	-0.204	-0.146052	0	-0.26679	0.523	1.39502	-0.712	-0.303234
ABCA5	-2.26033	-0.409242	-1.37	-4.0998	-0.35596	-0.827	-0.012	0	0	0.0912212	-0.677	0.452113	0.537	-0.82599
ABCA6	-0.277305	2.0165	1.038	-2.27151	-1.70856	-0.002	-0.226	0	0	-0.634128	-0.153	-0.387986	1.432	-0.0230304
ABCA7	1.65923	0.715228	0.115	-0.338459	1.88279	0.925	-0.958	0	0	0.44692	0.504	1.15334	0.535	0.522214
ABCA8	-2.72812	-0.0769799	-1.144	-1.07696	-3.07565	-0.37	-1.584	0	0	0.532995	-0.213	-1.77361	-0.027	-0.239923
ABCA9	-3.47678	0	0.209	-2.65879	-3.92394	-0.206	-1.759	0	0	0	0.384	-1.45608	-0.423	0
ABCB1	-1.56556	0.557633	1.99	0.520479	-2.96615	-0.833	-1.129	-0.390127	-3.83416	0.452513	-0.143	0.579178	-1.486	1.03694
ABCB10	1.95678	0	-1.593	0.532107	2.87866	0.001	-0.447	1.1904	0	0	0.846	2.13818	0.324	0
ABCB11	-0.800777	-2.5379	0.262	-0.880948	0.196943	-0.854	-0.905	0	0	-0.136376	0.763	0.997201	1.222	-0.782803
ABCB4	1.62901	0.570543	-0.12	-0.0208209	-0.416505	0.53	1.792	-0.903214	0	1.76803	1.177	0.590161	-0.385	1.06086
ABCB5	-1.0273	0	-0.234	0	0	-0.485	-0.914	0.0611379	0	0	-0.449	0.493874	-1.191	0
ABCB6	2.02582	0.758492	-0.612	-1.116	1.46792	0.001	-0.029	0	0	1.90821	1.644	0.355527	1.877	0.463735
ABCB7	1.78382	-0.38602	0.088	0.146546	-0.2722	-0.49	-0.051	0	0	0.612984	2.872	0.367001	0.44	2.58897
ABCB8	-0.732406	0.543946	2.499	-0.0686148	-0.585955	-0.811	0.538	0	0	-1.24379	-1.645	-2.05834	0.098	0.304632
ABCB9	-1.8979	-0.407965	-2.37	-0.669466	-0.118772	-0.888	-1.625	0	0	0.0472628	0.337	-0.824521	0.212	0.0128545
ABCC1	1.28962	0.0801836	2.334	2.78662	-2.22871	-1.158	-0.895	0.669039	0	0.668302	-0.391	1.38086	-0.163	1.38407
ABCC10	0.438966	1.05467	-0.158	-0.219649	-1.78902	-0.37	0.541	0	0	-0.0549699	-0.219	1.34731	1.331	-0.00745232
ABCC11	0.332086	0	0.758	-0.380166	0.490817	-0.409	-0.805	0	0	0	0.641	-1.23037	1.874	0
ABCC12	0.0804988	0	1.387	0.34042	0	-0.973	-0.109	0	0	0	-0.736	-0.33744	0.641	0
ABCC13	-1.37461	0	-1.014	0	-2.24274	-0.337	1.026	0	0.158628	0	-1.149	-0.61288	0.283	0
ABCC2	-0.480823	-0.30674	0.65	-2.49809	-0.709771	0.4	-0.221	0.47898	-0.31095	-1.79147	-0.619	1.50367	0.563	1.12773
ABCC3	-0.344162	0.477247	-0.471	-0.830062	-2.2548	0.029	-0.013	0	0	0	0	1.96013	-0.089	0.158997
ABCC4	0.79905	-0.264256	0.462	-1.41108	-0.147883	-0.121	1.096	0	0	1.08849	0.745	0.114399	-0.154	1.24248
ABCC5	1.83453	1.26719	1.83	-0.772276	1.74233	-0.771	-0.631	0	0	-0.723727	1.257	1.85528	0.771	0.259645
ABCC6	0.208585	-0.225561	-1.402	-1.00631	2.52685	0	-0.59	2.70692	0	-1.91756	0.734	-0.591072	0.621	-0.164474
ABCC8	-0.184247	1.57231	-0.143	0.794589	2.46344	0.8	-0.603	-3.98755	0	-0.53142	-1.169	-0.718458	0.65	0.233836
ABCC9	2.5433	-0.477126	1.04	0.0983081	0.899925	0.141	0.579	0	0	2.47931	0.492	-1.15311	2.414	1.92188
ABCD1	-0.682282	0.278142	0.96	-0.704126	-0.516981	0.844	-1.317	0	0	0.573656	-1.377	-1.29442	0.634	-0.343144
ABCD2	-1.01434	0.296534	-1.443	-0.816777	-0.423428	-0.001	-0.619	-4.16242	0	1.10698	1.149	0.612088	0.193	0.594229
ABCD3	1.13071	1.1026	-0.786	0.149683	1.16255	0.001	0.816	1.08569	0	0.142512	-0.953	1.08366	-0.284	0.396199
ABCD4	0.239565	-0.596792	0.074	-2.86653	0.337773	0.239	-0.228	0	2.63337	0	0.24	1.15532	0.714	-0.907594
ABCE1	1.55215	0.0235595	-0.187	-0.368357	-1.11117	0.363	0.565	2.81419	0	2.29926	1.396	0.875726	0.133	-1.4264
ABCF1	1.56566	-2.31065	1.721	2.63082	0.310171	-0.175	-1.005	0	0	0.574931	1.348	-0.352957	1.424	1.02739
ABCF2	3.95261	-1.10008	1.377	1.88953	2.25306	-0.189	0.386	0	7.62597	-0.811726	-0.469	-1.38202	2.501	1.61152
ABCF3	0.93258	-0.33269	-0.659	1.05599	1.62633	-0.001	1.423	0	0	-1.01057	0.588	-0.810776	0.729	0.484729
ABCG1	-0.394212	-1.27704	0.388	-0.850917	0.0314522	0.121	-1.258	-1.4228	0	0.191257	-0.978	2.55896	-0.37	1.50049
ABCG2	-3.05847	-0.512753	0.182	-1.59664	-1.86202	0.001	-1.297	0	0	-0.256924	-1.145	-1.56154	-1.336	-0.758934
ABCG4	0.202797	-0.384249	-0.951	0.819711	-0.906326	-0.001	-0.699	0	0	0.811322	0.432	0.223534	-0.89	2.21761
ABCG5	-0.445307	-0.521721	0.615	-2.38915	1.84197	0.75	-0.288	0	0	0.0972468	-0.72	-0.439433	0.562	-0.984824
ABCG8	-0.802108	0	-1.372	0.342237	-0.388295	-0.448	-1.473	0	0	0	0.661	-0.971645	1.381	0
ABHD1	-0.152704	0	0.895	0	0.00836458	0.262	1.574	0	0	0	-1.01	-0.829382	-1.304	0
ABHD10	0.590474	-0.292354	0.621	0.50092	-0.524186	-0.413	0.895	0	0	1.23469	1.532	-0.240083	-0.611	-0.74461
ABHD11	-0.709702	-0.675372	0.547	-1.16664	2.58631	-0.251	0.021	0	0	0	-2.604	-1.5229	-0.541	1.36233
ABHD12	0.798303	0	-1.061	3.21492	2.06685	0.643	0.407	0	0	0	-0.947	-1.79583	-0.27	0
ABHD12B	-1.47928	0	-1.029	0	-3.30302	-0.493	0.624	0	0	0	-0.825	0.556214	0.556	0
ABHD13	-0.312116	0	-0.054	-1.45519	1.69609	0.002	1.928	0	0	0	-1.024	-0.667695	-1.308	0
ABHD14A	-0.126202	-1.58588	0.326	-0.363833	2.16572	0.423	-0.787	0	0	0.603792	0.276	-0.716738	-0.956	0.196368
ABHD14B	-2.89596	0	0.71	-3.0063	-0.5077	-0.971	-1.583	0	0	0	-1.208	-1.115	-0.51	0
ABHD15	-1.9556	0	0.305	0	-0.4938	-0.969	-1.175	0	0	0	-1.767	1.27177	-2.346	0
ABHD16A	-0.293199	0	0.127	0.410114	0.0191545	-0.524	-0.19	0	0	0	-0.894	0	0.276	0
ABHD16B	-0.343582	0	0.657	0	1.2054	-0.771	-1.756	0	0	0	0.749	0	-0.926	0
ABHD2	-0.718597	-0.0263765	1.315	0.705636	-2.14358	0.041	-0.692	-1.30827	0	-1.05924	-0.716	0.701487	-0.56	1.25305
ABHD3	0.0354471	-0.47339	-1.552	-0.354099	0.549	0.782	0.803	0	0	-0.58508	-1.24	3.79561	0.556	-2.16347
ABHD4	-1.48557	0.0898474	1.5	-0.326872	-0.696294	0.4	-1.367	0	0	-0.00668615	-1.879	-1.98428	-2.711	2.0542
ABHD5	0.311822	0.890673	-1.208	0.623593	1.4711	-0.08	1.329	0	0	0.467985	-1.232	-0.482011	-1.556	0.80986
ABHD6	-0.607648	-0.940463	0.742	-1.88243	-0.555761	0.499	0.296	0	0	0.38153	-2.444	2.73473	0.074	-0.919942
ABHD8	0.992476	1.60678	0.964	0.913845	2.56791	0.538	-1.056	0	0	-0.932053	-0.34	0.47274	-1.044	-0.399559
ABI1	-3.20227	-1.25488	-1.524	-3.98847	-0.785249	-1.126	0.786	0	0	-0.209757	-1.071	1.22765	-1.95	-0.725029
ABI2	1.78151	-0.616902	0.74	0.207267	2.69142	0.813	0.031	0.598394	0	1.25093	0	-1.27768	1.99	-0.518842
ABI3	-2.21483	0	0.014	0.0210826	-1.12959	-0.462	-2.51	0	0	0	-1.934	0.0440377	-0.308	0
ABI3BP	-2.90922	0	0.855	-1.30679	-2.91881	-0.95	-0.777	0	0	0	-0.542	-0.99192	-1.597	0
ABL1	1.45595	-0.529412	1.177	-1.28322	0.434339	0.002	0.928	3.13961	3.85588	-1.07285	0.512	0.537207	-0.171	-2.28007
ABL2	1.87477	-0.706285	-0.152	2.16807	0.704845	0.338	0.43	3.60353	0	-2.04367	2.388	-1.7706	2.555	-1.02052
ABLIM1	1.5748	1.01016	0.254	1.11847	-0.818088	0.62	0.287	-2.30035	0.478694	-0.347042	0.821	1.91917	-0.055	2.68999
ABLIM2	-0.637388	0	-2.548	-0.087139	0.880921	0.592	-1.407	0	0	0	0.406	0.0884125	0.272	0
ABLIM3	-1.57906	-0.383202	-2.262	0.715949	0.404678	-0.001	-0.855	0	0	-2.02167	-0.808	0.0576227	0.249	-0.333544
ABO	0.747715	1.10136	-0.411	-0.48108	1.0222	-0.209	0.651	-1.05251	0	0.395449	-0.113	1.05066	-1.027	1.66308
ABP1	1.21519	1.18652	0.567	-0.693201	0.222885	0.484	0.6	0.53887	0	0.17478	-0.453	1.21654	1.312	-0.946836
ABR	-1.36811	-1.39545	0.927	2.57527	-0.29472	-0.637	-0.672	-2.92631	0	0.045115	-1.437	0.722364	-1.101	-0.545528
ABRA	-1.20896	0	-0.401	0	0	0.273	-1.864	0	0	0	0.523	-0.520335	-0.972	0
ABT1	1.13682	0.769167	0.147	1.30443	0.10398	0.163	0.843	0	0	1.3785	1.192	-1.00595	-0.08	-1.0447
ABTB1	-1.10161	0	1.813	-2.73756	-0.708022	-1.06	-0.537	0	0	0	-0.81	0.953757	-0.03	0
ABTB2	0.0471401	0.919437	-1.067	-0.475693	1.62322	0.577	-0.95	0	0	-0.842949	-0.08	-0.408861	-0.411	1.27219
ACAA1	1.57741	0.448602	0.297	0.601572	1.80899	0.001	1.742	3.10952	0	-1.92101	-2.187	-1.19738	0.037	2.724
ACAA2	-0.34074	-1.37529	-0.399	-0.577611	2.09741	0.304	-0.195	-1.2948	0	-0.547762	0.733	0.545654	-1.455	0.984039
ACACA	-0.326895	0.307554	0.829	-3.48023	-1.01586	-0.137	-0.872	0	0	1.19077	0.589	0.64393	0.743	0.117644
ACACB	-1.55093	-0.966115	2.021	-1.5504	-2.38721	-0.1	-0.517	0	0	-0.53616	-0.964	0.420909	-0.658	0.0931115
ACAD10	2.2724	1.09669	2.703	0.529453	2.78546	-0.514	1.288	0	0	1.14678	0.365	-0.616718	-1.602	0.355022
ACAD8	-0.205707	-0.187496	-0.083	-0.324587	0.292461	-0.137	-1.278	0	0	0.449099	1.553	1.92043	-0.766	-2.12115
ACAD9	1.8759	0	1.668	-1.31905	1.65512	-0.218	-0.003	0	0	0	2.066	0.964769	0.492	0
ACADL	0.127518	0.830043	1.342	-0.673957	-1.90058	0.481	0.878	2.41207	0	-0.563026	-0.756	-0.364037	-0.914	-0.32978
ACADM	-1.68815	0.763431	-1.578	-1.97232	-0.976492	0.004	-0.475	-1.18809	0	0.731307	-2.124	2.50522	-1.337	-0.200982
ACADS	-0.171098	1.60623	-0.664	-1.01131	-0.778658	0.533	0.508	0.497133	0	-1.13837	-0.268	1.97108	-0.968	-0.879806
ACADSB	-2.6347	0.489198	-1.624	-3.23651	2.21498	0.001	-0.835	-2.40184	0	-2.46312	-1.223	1.65406	-1.853	0.150369
ACADVL	-0.315852	0.466954	2.222	0	1.20552	-0.212	-1.34	-4.94829	0	1.75674	-0.376	0.685174	0.292	-0.79966
ACAN	2.10966	1.96436	-0.213	0	1.17836	-0.702	-0.559	3.10278	0	1.46201	-1.013	-0.219813	-0.028	2.02425
ACAP1	-2.46224	-0.750567	1.167	0.888771	-3.1692	-0.617	-1.259	0	0	-2.00511	-1.552	0.0642671	-0.519	-0.414498
ACAP2	-1.72264	-1.17158	-0.043	-0.596627	-0.983815	-0.454	1.219	-1.17016	0	-2.97376	-0.744	1.16495	1.789	-2.0034
ACAP3	0.251236	0	-0.423	1.2134	0	0.28	-0.381	0	0	0	-0.751	0	0.677	0
ACAT1	0.902458	0.782066	0.088	-0.527906	0.627837	0.503	-1.082	-0.818151	0	1.00182	-1.428	1.35131	2.076	0.552222
ACAT2	2.1443	-0.341746	-0.423	4.20411	0.0919139	0.94	0.691	0	-0.117022	0.256177	0.145	1.60062	-0.136	0.517012
ACBD3	1.26976	-1.13796	-0.621	2.06518	1.95141	1.077	-0.111	0	0	0.87908	-0.424	-0.700968	0.838	0.395583
ACBD4	-2.19144	0.425814	1.307	-3.1673	-0.14959	-1.048	-0.777	0	0	0.275985	-0.187	-2.22147	-0.956	-0.770623
ACBD5	-0.516093	0	-0.266	-1.87021	0.584329	0.426	2.106	0	0	0	-1.53	-0.31985	-0.59	0
ACBD6	2.60437	0	-0.866	1.69951	3.70576	0.003	0.599	0	0	0	1.582	0.284002	0.359	0
ACCN1	-1.67625	-0.958245	-0.696	-2.52597	0.270415	0.25	-0.139	-1.56821	0	1.00709	-0.847	-1.0783	0.525	-0.0464835
ACCN2	-0.377668	-1.7764	-1.472	0.99392	1.60144	-0.799	-1.153	-0.67687	0	-1.11486	0.416	2.37131	1.461	-1.15982
ACCN3	-0.622865	-0.245086	0.144	-0.459371	-0.141628	-0.598	0.998	0	0	-0.689544	-2.157	1.10897	1.363	-1.38915
ACCN4	-1.49646	-0.25169	0.239	0	-0.380327	0.674	-0.998	0	0	-2.19823	-0.191	-2.33347	-0.859	1.5665
ACCN5	-0.0843812	0	0.95	0	0	-0.532	-1.494	0	0	0	0.333	0.209309	0.327	0
ACCS	-1.95383	0	1.713	-3.71765	-1.29289	-0.675	0.104	0	0	0	-0.353	0.0472618	-1.352	0
ACD	1.36628	0.520136	1.226	-1.3434	0.349972	0.556	-0.012	0	2.24113	-0.330568	0.579	1.40928	0.444	-0.906631
ACE	-0.82867	0.135043	1.885	-2.24445	-1.13092	-1.079	-0.366	-1.35664	0	-0.515966	0	-1.14048	0.607	2.45802
ACE2	-0.716983	0.261653	0.157	-0.546422	-1.04249	-0.003	-1.522	0	0	-0.481907	-0.078	0.266271	-0.068	0.678933
ACER1	0.667243	0	-1.752	0	0	0.56	2.016	0	0	0	-0.331	0	0.999	0
ACER3	-3.40808	0	-1.116	-1.48824	-0.123956	-0.141	-0.798	0	-6.452	0	-1.054	1.49497	-0.546	0
ACHE	-2.23698	0.938045	-1.39	0.227731	-1.80725	-0.003	-0.247	-0.620065	0	0.0554996	0.212	-2.61617	-1.363	-1.13592
ACIN1	-0.326993	-2.73236	1.209	-1.44398	0.882495	-0.795	0.617	0	0	0.28492	-0.089	-0.0305422	1.141	-0.128047
ACLY	3.9976	1.26898	0.455	1.9588	4.21623	0.771	-0.78	1.79724	0	2.01123	-0.12	2.08056	-0.049	0.238054
ACMSD	-1.13397	0	-0.85	0	-1.61449	0.001	0.846	0	0	0	-0.401	0.414283	-1.396	0
ACN9	0.0810359	-0.740212	-0.439	1.3873	0.510572	1.046	1.535	0	0	1.43857	-0.269	-1.37626	-0.577	-2.2472
ACO1	2.01033	1.25329	-1.395	2.76361	-0.624772	1.119	-0.204	1.31768	0	-0.0579311	1.061	4.10011	-0.959	-1.41
ACO2	-2.73185	-1.05247	-1.897	-1.78368	-0.671325	-0.587	-1.544	0.0294778	0	2.28506	-2.656	-0.226467	-0.859	-0.500997
ACOT11	-0.935862	-0.914011	0.234	-0.612237	0.712866	-0.931	0.584	0	0	-1.03159	0.187	0.0163157	-1.018	-0.331246
ACOT12	-0.294796	0	-2.335	0	-0.667781	0.214	0.972	0	0	0	-0.214	0.697825	0.553	0
ACOT13	-0.828538	-0.606821	0.04	-1.54786	-2.56987	0.003	0.668	0	0	0.200353	1.094	-0.734258	-0.87	1.57551
ACOT4	-1.90776	0	-0.517	0	-1.65659	-0.001	-1.38	0	0	0	-1.638	0.424141	-0.279	0
ACOT6	-1.48954	0	-1.131	0	1.3024	-0.001	-0.721	0	0	0	0	-1.50601	-1.592	0
ACOT7	0.590911	0.580824	-1.07	0	-1.03156	0.546	-0.434	0	0	0.186795	0	2.87964	-0.443	0.558035
ACOT8	-0.799162	0.839987	-0.652	0	-0.150452	-0.218	0.002	0	0	0	0	-1.15845	-0.273	-0.650458
ACOT9	0.252388	1.01707	-0.426	0	-0.994038	-0.002	-0.096	0	0	-1.4509	-0.483	1.77625	0.918	0.538748
ACOX1	-2.79522	0.0632469	-0.784	-1.45931	-1.42406	0.08	0.854	1.53507	-0.344284	-1.48946	-2.367	0.323667	-2.562	-2.50418
ACOX2	-0.473592	-0.893031	1.664	1.50633	-0.392379	0.001	-0.96	0	0	0.983845	-1.085	0.288654	-1.36	-1.32414
ACOX3	2.22072	-0.24313	2.167	-1.99765	3.1687	0.002	0.937	0	0	0.0647799	0.077	2.13849	3.444	-2.39289
ACOXL	-0.995708	0	-0.619	0	-1.59858	0	-1.39	0	0	0	0	1.37211	0.009	0
ACP1	2.16088	-0.668649	0.279	2.31829	3.03584	0.838	0.662	2.0463	0	-0.772089	0.991	-1.10927	0.192	-0.326917
ACP2	-1.96025	-0.750427	-0.51	0.235619	-0.201602	-0.002	-0.805	-0.799308	0	-1.49343	0.22	-0.97296	-2.044	0.332597
ACP5	-0.0480496	-0.518496	0.021	1.66912	-1.97481	-0.455	-0.965	1.93473	0	-0.551804	-1.287	1.3407	0.361	0.259119
ACP6	1.15279	0.334769	0.748	-1.67113	2.79688	0.746	0.482	0	0	-0.86148	0.278	0.335771	-1.643	2.27758
ACPL2	0.979164	0	-1.128	0.674394	2.43305	0.707	1.113	0	0	0	1.52	-1.82495	-0.725	0
ACPP	0.183728	-0.892457	0.564	1.23551	0.00677181	-0.222	0.919	-1.49814	0	0.289137	-1.024	1.22911	-0.437	0.466525
ACPT	-0.0557583	0	-0.041	-0.318247	0.282144	-0.715	0.555	0	0	0	0	-1.08842	1.178	0
ACRBP	-3.22459	0	-1.807	-0.54549	-3.54524	-1.055	-1.495	0	0	0	0.1	-0.737797	-0.035	0
ACRC	-1.5595	0	-0.281	0	-2.52117	-0.001	0.472	0	0	0	-0.614	-2.30389	1.123	0
ACRV1	-0.738682	-0.181231	0.144	-2.12872	-0.782971	0.852	0.432	0.512826	0	-0.616575	-0.152	-1.06449	0.584	-0.157711
ACSBG1	-1.81626	0.214362	-2.026	-0.140712	-0.768708	-0.002	-0.548	0	-5.02121	-0.211354	-0.758	0.885396	1.143	0.941497
ACSBG2	-0.667503	1.54682	0.894	0	-3.03681	0.83	-0.291	0	0	1.50181	0.017	0.268012	-1.979	-1.86166
ACSF2	1.37304	-1.01926	2.316	0.840634	0.737512	0.694	-0.22	0	0	1.29301	-0.448	0.102028	1.159	-0.901085
ACSF3	-0.318177	0	1.12	-0.739008	-0.335957	0.002	-1.027	0	0	0	-1.418	-0.147975	1.646	0
ACSL1	-0.146596	0.471506	1.274	2.32565	-2.39394	-0.468	-0.8	-1.61668	1.11108	1.70398	-0.65	0.535154	-1.215	-0.8063
ACSL3	-2.36349	0.19673	-0.972	2.99649	-2.47881	0.731	-0.143	0	-4.46335	-0.129058	-1.91	1.21754	-1.01	-2.2229
ACSL5	-1.01707	1.35314	0.578	1.18369	-3.3652	-0.799	-1.127	0	0	1.56802	-2.529	-0.910493	-0.314	0.988601
ACSL6	-0.857558	-0.947108	0.734	1.19091	-1.7371	-0.825	-0.949	0	0	-0.454594	-0.984	0.300867	0.054	0.772821
ACSM1	1.4969	1.70467	0.427	-0.415019	-2.13643	0.191	-0.021	0	0	0.185308	1.15	1.06328	0.71	2.10585
ACSM3	1.00854	-0.777312	0.525	-3.8304	0.0588073	0.078	-1.25	0	4.80563	1.31935	-0.318	0.807618	1.406	0.66899
ACSM5	-1.68101	0.939328	0.318	-0.878409	-1.47321	0.227	-1.074	0	0	-1.55997	0.203	-2.0019	0.204	-0.479108
ACSS1	-1.33315	0	-0.83	-0.00332215	-2.71454	-0.494	-0.568	0	0	0	0.163	-1.55985	2.236	0
ACSS2	-0.595736	0	0.7	-1.19821	-0.00643395	0.818	0.116	0	0	0	0	-2.75852	0.753	0
ACSS3	-3.0334	1.55741	-0.64	-1.67297	-1.05475	1.007	0.852	0	0	-0.453484	-3.215	-4.77569	-2.481	0.815845
ACTA1	0.791872	0.7641	-1.58	0	0.885843	-0.158	0.859	1.56686	0	0	0	0.271825	1.007	-1.24101
ACTA2	1.06117	0.590272	1.055	1.12412	-1.98315	0.409	-0.962	0	0	0.194147	0.737	1.19307	-0.264	1.42603
ACTB	-1.17685	1.18535	0.235	0	1.73373	0.118	-1.157	-4.37889	0	0.00327045	-0.066	0.334232	-1.569	-0.341869
ACTC1	-0.0477396	0.471005	-0.384	0.190236	0.199893	-0.003	1.115	-3.27869	0	1.531	1.981	-0.397449	-0.503	-1.08737
ACTG1	0.928456	0.344071	0.686	0.213313	1.67538	-0.16	-1.699	0.822393	0	0.545496	0.32	0.647168	0.416	-0.594557
ACTG2	1.30335	2.11389	-0.132	1.80039	-1.38938	-0.774	-0.907	0.395608	3.00208	0.314567	1.023	-0.520081	0.247	-0.474785
ACTL6A	1.59292	1.8478	0.049	1.47112	0.578462	0.001	1.085	0	0	-0.580441	0.097	0.0994459	1.703	-1.06826
ACTL6B	0.597942	-0.227855	-1.483	3.1186	0.946346	-1.01	0.257	0	0	-0.35664	-0.225	1.43102	1.035	-1.50232
ACTL7A	-1.52363	-0.117273	-1.6	-1.33682	-0.998482	-0.616	-1.418	0	0	-0.270582	0.002	0.234922	0.65	0.416932
ACTL7B	-0.0362637	-2.02057	-0.339	-0.023892	-0.114781	-0.313	0.292	0	0	-0.146263	1.024	0.486811	0.7	0.334425
ACTL8	1.47952	0.764765	-0.982	0.933792	1.55794	-0.005	0.801	1.87522	0	0.38436	-1.726	0.774832	-0.363	1.10932
ACTL9	0.115839	0	0.376	0	-1.90359	0.9	-0.725	0	0	0	1.675	0.293072	-0.309	0
ACTN1	1.06434	1.94411	0.208	0.320855	-0.224362	-0.707	0.744	-2.26501	0	0.215858	1.24	0.905305	1.016	0.289227
ACTN2	0.0301753	0.760864	-1.782	-0.929743	-0.148148	0.074	0.92	4.06365	0	-0.562939	-0.918	-0.956558	-0.069	-0.347597
ACTN3	0.784531	-1.6156	-0.127	0	0.553956	0.601	1.187	-0.0538647	0	0.978388	1.171	-2.08749	1.472	0.522598
ACTN4	1.20552	1.33199	-0.063	0	-0.846615	-0.904	1.567	0	0	1.32552	-0.099	-1.0966	1.495	1.1019
ACTR10	-1.84786	1.97924	-2.135	-1.77789	-0.117267	-0.919	-0.657	0	0	-0.782132	-1.431	1.65753	-2.567	0.620857
ACTR1A	-1.02216	-0.391352	-0.369	0.788363	0.586513	0.267	0.838	-0.829231	0	-1.06092	-0.42	-1.19641	-0.896	-0.85781
ACTR1B	2.22693	2.92606	1.07	0.167044	1.9471	0.552	-1.432	1.18853	0	0.213416	1.905	-0.902073	-0.97	1.04923
ACTR2	-0.912799	0.16409	-0.424	1.12682	0.156017	-0.172	-0.806	0	0	-0.45323	-2.832	0.747833	1.132	-1.66694
ACTR3	2.19729	0.40408	0.343	1.95254	-1.28421	-0.473	1.056	0	0	1.61876	0.224	1.22422	2.192	0.0301803
ACTR3B	0.563022	1.10299	0.105	-0.459652	0.83752	-0.444	0.455	0	0	-0.064148	0.987	0.670631	0.132	-1.45501
ACTR5	2.6656	0.227904	0.986	3.8946	0.363764	-0.502	-0.408	0	0	1.84404	2.432	0.186388	0.932	-1.1159
ACTR6	0.16838	-0.0046748	-1.625	0.712317	-0.0414772	0.003	-0.348	0	0	1.7462	0.131	2.1468	-1.142	-1.01972
ACTR8	-0.204647	1.20681	0.451	-0.523923	-0.0896299	1.063	-0.184	0	0	0.16743	-1.42	-1.17283	-0.581	0.404404
ACTRT2	-1.10384	0	-1.731	0	-0.756243	0.007	-0.734	0	0	0	-0.805	1.06876	0.03	0
ACVR1	-0.706133	1.75974	0.405	-1.68733	-0.854957	0.232	-1.496	0.745298	0	0.682002	-0.066	0.143962	-1.112	-1.19783
ACVR1B	-0.285921	-0.490301	-2.536	1.03744	0.634874	-0.348	-0.175	0.503744	0	0.210952	1.304	0.0242967	0.1	-1.25646
ACVR1C	1.87578	0	1.96	0	0	-0.251	-1.504	0	0	0	0.638	2.5947	1.157	0
ACVR2A	-1.6029	1.08547	-1.682	0.961202	1.13081	0.944	-0.058	2.21765	-8.80533	0.139516	1.518	-1.68252	-2.424	0.875862
ACVR2B	1.00882	-3.00898	0.012	1.37866	2.93521	0.002	1.795	1.41699	-3.64972	-0.512532	2.937	-1.9328	2.486	-0.22151
ACVRL1	0.870225	-1.8146	0.904	1.50898	-0.904731	0.324	1.185	1.96209	0	0.578376	0.174	-1.30154	0.134	0.264966
ACY3	-0.730803	0	-2.351	0.30123	0.427154	1.023	-0.16	0	0	0	-1.094	-0.850407	0.637	0
ACYP1	1.10866	1.01752	-0.849	0.383849	3.27241	-0.996	1.034	-1.55122	0	0.0244641	-0.535	2.25422	1.407	-1.62172
ACYP2	-0.775469	-0.798712	1.324	0.297919	-0.871276	-0.868	0.248	-1.08931	0	0.214998	-1.86	1.1754	-0.875	0.415684
ADA	1.54695	1.3026	-0.657	2.50848	0.596368	0.088	-1.391	4.06257	0	-1.18143	1.227	-3.05027	2.037	-0.183519
ADAD1	0.434058	0	-0.625	0	-1.05227	-0.31	0.398	0	0	0	0.326	2.01468	0.397	0
ADAD2	0.182694	0	1.334	0	0.0066516	-0.58	-0.181	0	0	0	-1.229	0.151712	0.981	0
ADAL	0.166475	0	0.253	0	1.40611	-0.909	0.014	0	0	0	0.008	1.28034	-1.612	0
ADAM10	1.65675	0.698628	-1.172	0.58893	2.89254	0.698	0.483	-0.806172	0	1.00452	1.239	2.37164	-0.675	-1.58394
ADAM11	0.202271	0.188111	0.886	-0.757024	1.07521	-0.004	-0.324	-3.53823	0	-0.0248534	1.356	0.334876	1.53	-0.0214008
ADAM12	1.96317	1.56252	-0.137	1.80454	-0.336795	0.31	-0.36	0	2.95466	-0.420907	-0.47	0.671497	-0.106	1.32809
ADAM15	1.76399	0.0032704	0.842	0.363461	2.06919	0.473	0.846	-1.55775	0	1.44653	-0.762	1.72937	-1.522	2.17956
ADAM17	0.154051	0.27986	0.08	0.291413	1.66447	0.024	-1.379	0.564707	0	0.692551	0.665	-2.52492	0.615	-0.439439
ADAM18	-1.85504	0.358334	-0.207	-0.6112	-1.01002	0.393	-1.453	0	0	-1.43575	-1.091	-2.18173	0.918	0.167886
ADAM19	0.955512	-0.67532	-0.412	1.9286	1.29897	-0.293	0.799	0	0	0.686017	2.043	-1.80359	0.798	-1.2006
ADAM2	-0.543327	0.465721	0.334	0	-1.25393	0.554	-1.9	0.330302	0	0.879198	-0.076	-1.57238	0.854	-0.416923
ADAM20	1.59052	0.914562	1.556	-0.135664	2.09944	0.002	-0.776	0	0	1.14658	0.433	1.41693	-0.909	-0.472706
ADAM21	-0.159565	0.867807	-0.752	1.46293	-0.633447	0.287	-1.252	0	0	0.320945	-0.488	0.0919458	-0.592	0.1576
ADAM22	-0.7454	-0.915955	-2.077	-0.276784	2.82627	0.415	-1.411	0	0	1.37388	1.398	-1.00203	-1.917	-0.885599
ADAM23	-0.03973	1.24498	1.051	3.49053	-0.531679	-0.518	-1.154	0	0	1.25354	0.937	-2.24358	-1.185	-2.47656
ADAM28	-1.05441	-0.103896	-1.012	0.912097	-0.888032	-0.868	-0.962	0	0	-2.06273	-0.782	0.438168	0.968	0.863321
ADAM29	-0.214041	-0.820733	-0.041	0	-1.47042	0.527	-0.473	0	0	0	0	1.08028	0.165	0.427471
ADAM30	-1.52167	-1.84434	-0.309	-1.23745	-1.56404	-0.865	1.204	0	0	1.47224	-2.231	-0.359877	-0.247	0.934679
ADAM32	-0.503068	0	0.388	-1.74859	0	-0.343	0.663	0	0	0	-0.359	-0.878397	0.947	0
ADAM33	-0.890575	0	1.676	-1.23496	-2.21532	-0.564	0.12	0	0	0	-0.382	-0.853641	0.935	0
ADAM3A	-0.678207	-0.483847	0.894	-0.38503	-2.32628	-0.002	-1.306	0	0	0.801028	-0.241	-0.205669	0.402	0.603437
ADAM5P	1.34625	1.48093	-0.353	0	1.706	0.907	-0.54	0	0	0	-0.1	1.15491	0.674	-0.891076
ADAM6	-0.532874	0	0.345	0	-0.0917426	-0.13	-0.088	0	0	0	0.887	-1.00811	-1.324	0
ADAM7	2.88634	-0.163701	-0.475	0.0848942	3.48581	0.687	0.928	0	0	-0.255201	1.525	0.836668	1.423	1.49642
ADAM8	0.366629	-1.27589	0.027	-0.541756	1.35206	0.603	0.981	-0.739508	0	-0.487865	2.427	0.595868	-0.07	-1.60087
ADAM9	0.641583	-2.29981	-0.573	2.03928	1.56879	0.671	0.701	1.44875	0	-1.54828	1.382	-0.317869	-0.139	-0.710359
ADAMDEC1	-2.12245	-0.236078	-2.629	1.71637	-2.82684	-0.818	-1.209	0	0	-1.38542	-1.005	2.26585	-0.575	-0.337252
ADAMTS1	0.417076	1.03991	0.69	1.73953	0.959517	0	0.763	0	0	0.306772	-1.729	-1.79909	-0.061	-0.590723
ADAMTS10	-0.0568421	0	1.497	-0.833105	-0.23701	0.182	-0.753	0	0	0	-0.792	0.198341	0.577	0
ADAMTS12	1.57241	-0.826367	0.946	1.08047	1.52483	0.002	0.116	0	0	1.29832	-0.576	1.89076	0.724	-0.964921
ADAMTS13	0.184352	-0.26544	1.759	-2.60628	0.967051	0.89	-0.198	0	0	-0.552148	0.44	-0.379882	0.297	0.260123
ADAMTS14	1.98135	0	1.108	2.08022	-1.17369	-0.001	1.17	0	0	0	-0.387	2.05358	0.754	0
ADAMTS15	1.2162	0	-1.247	0.846983	0	-0.619	0.782	0	0	0	2.118	0.210773	1.126	0
ADAMTS16	1.15188	0	-0.627	1.60497	-0.282343	0.451	1.672	0	0	0	-0.404	1.54638	-0.703	0
ADAMTS17	0.983189	0	1.171	0	0	0.235	-0.047	0	0	0	1.319	-0.0296877	-0.24	0
ADAMTS18	2.1319	0	0.957	0	1.74481	0.908	-0.527	0	0	0	0	0.805248	1.334	0
ADAMTS19	0.605502	0	0.641	0	0	0.69	-0.1	0	0	0	0.841	-2.02283	1.434	0
ADAMTS2	-0.445326	-0.638489	-0.368	1.09545	-1.01396	0.204	-2.607	0	0	1.54324	0	0.883721	0.018	-0.525202
ADAMTS20	-0.910239	0	-0.732	0	0	-0.001	-0.691	0	0	0	1.338	-2.61962	0.476	0
ADAMTS3	0.898759	1.25603	-0.836	1.96	1.85236	0.005	1.255	0	0	0.757809	-0.616	-1.23245	-0.98	-0.440909
ADAMTS5	-0.937096	0.0465187	-0.919	0.999814	-0.0437035	0.415	0.341	0	0	1.4314	-1.898	-3.57276	-0.884	0.975739
ADAMTS6	0.965714	0.843833	1.494	0	-0.557919	0.826	1.19	0	0	-0.747672	0.999	0.813636	-0.618	-1.18902
ADAMTS8	0.486808	0.591831	-1.993	0.7547	1.19167	0.001	-1.307	0	0	-0.473853	0.87	-0.600233	0.892	1.68744
ADAMTS9	2.16602	0	1.325	2.05762	1.87206	0.654	1.6	0	0	0	1.748	-2.32126	-0.809	0
ADAMTSL1	-0.00357649	0	-0.174	0.745229	-0.459571	0.437	-0.952	0	0	0	0.178	-0.636774	0.852	0
ADAMTSL2	-0.289273	1.32907	-0.517	0	-1.29165	-0.004	-0.171	0	0	0.214528	-1.842	1.66888	-0.536	0.234408
ADAMTSL3	-1.92435	-0.778254	1.519	0.538538	-2.44179	0.373	-0.87	0	0	0.325452	-0.715	-1.98963	-1.236	-1.10765
ADAMTSL4	-2.52223	0	1.823	-1.61407	-0.207854	-0.52	-0.596	0	0	0	-1.491	-1.62803	-2.9	0
ADAMTSL5	0.524527	0	0.76	-0.719683	1.49846	1.095	-0.749	0	0	0	0.681	-1.38719	0.305	0
ADAP1	-2.01388	-0.387345	-1.476	-1.10678	-0.0999519	-0.695	-0.982	0	0	-0.462607	-1.634	-0.821482	0.394	0.591889
ADAP2	-0.1282	2.02177	0.004	0.926268	-1.76489	-0.801	-0.445	0	0	-0.82847	-1.076	-2.5112	2.286	1.76333
ADAR	0.983346	-0.334551	0.088	-0.248024	-0.356385	-0.451	0.171	4.37897	0	1.8486	-0.505	-3.35748	0.023	2.14927
ADARB1	-2.50996	-2.95339	-0.531	0.963819	-0.460569	-0.625	-1.161	-1.9385	-6.89924	-1.23364	-0.284	3.26399	0.452	2.35674
ADARB2	0.282919	-0.671002	0.292	2.03706	-0.685654	-0.065	2.189	0	0	-1.90607	-0.576	-0.857696	-0.621	1.80269
ADAT1	-1.26569	1.3502	-0.768	-2.6598	1.36377	-0.84	-1.712	0	0	-0.380423	0.577	-0.881534	0.472	-0.719016
ADAT2	0.482322	0	-0.461	0	-1.56184	-0.168	1.66	0	0	0	1.15	0.157948	0.499	0
ADAT3	-0.390881	0	0.574	0	-1.08183	-0.6	0.327	0	0	0	-0.657	-1.19534	1.599	0
ADC	-1.42937	0	0.118	1.20459	-0.922499	0.001	-1.337	0	0	0	-0.228	0.260053	-3.139	0
ADCK1	0.416772	0	2.075	-1.49473	-0.140549	-1.029	-0.772	0	0	0	0.59	0.970088	0.98	0
ADCK2	-1.28058	0.512675	-1.941	-0.289806	0.0392248	0.274	-0.93	0	0	-0.972579	-0.658	-1.20089	-0.045	0.964169
ADCK3	0.165929	-2.70593	-0.601	-0.293618	1.04301	0.647	-1.063	0	0	0.340957	0.443	-0.221489	1.748	1.21339
ADCK4	-1.69865	0	-0.347	-0.722768	-0.479061	0.655	-0.814	0	0	0	-0.904	-0.509672	-1.683	0
ADCK5	1.01387	0	0.189	0	1.48536	0.73	1.284	0	0	0	-0.118	-0.78391	-0.104	0
ADCY1	-2.64636	1.11484	-0.677	2.23223	0.248672	-0.562	-0.266	1.29006	-12.4263	-0.67171	0.501	-1.02064	0.623	0.0722291
ADCY10	-0.831346	-0.917306	-1.993	0.271644	0.43308	0.127	-0.175	0	0	-1.726	-0.788	-0.684374	1.481	1.2137
ADCY2	1.10403	0.840819	0.185	-0.497534	0.890429	0.485	-0.601	1.60171	0	-0.734968	-0.946	1.52446	-0.227	1.30355
ADCY3	0.607924	2.12882	-0.53	0.407715	-0.655138	-0.426	-0.238	0	0	-0.867396	-0.885	0.376169	1.744	0.961084
ADCY4	0.40059	0	-0.049	1.64471	-0.975004	-0.346	-0.525	0	0	0	0.304	-0.981669	2.061	0
ADCY5	-1.24907	0	-0.335	0	0	-0.66	-0.107	0	0	0	-1.096	0	-0.595	0
ADCY6	2.19872	2.23628	0.546	0.68127	3.23285	0.552	-1.738	0	0	1.17941	-0.105	1.38452	-1.208	0.531011
ADCY7	0.0567644	1.17025	-1.287	-2.34827	-2.50953	-0.223	0.079	1.26066	4.54838	-1.80503	0.063	0.970444	1.011	-0.725234
ADCY8	1.02469	0.694689	2.118	-0.80834	2.18894	0.86	-0.15	-1.07727	0	-1.01376	-0.619	1.07423	1.6	-1.31786
ADCY9	0.260989	0.705039	-1.544	-0.298518	-1.34727	0.442	0.335	0	4.66212	-0.188232	-0.313	1.22861	0.356	-3.13366
ADCYAP1	-1.91317	-1.01659	0.895	0	-0.777869	-0.595	-0.738	-3.62131	0	-1.98249	0.36	0.499171	0.182	0.449829
ADCYAP1R1	1.08398	0.734996	-0.8	1.47589	1.08965	0	-0.719	-0.783636	0	0.280978	-0.627	0.462291	1.603	0.877989
ADD1	-0.914103	0.0470066	0.618	-2.12735	-0.41577	0.759	0.438	0.43676	-5.53512	-0.0075149	-0.527	2.82095	-0.192	0.389195
ADD2	-0.153945	-1.13799	-0.537	2.41536	-2.88679	-0.96	0.868	0.380304	0	0.365041	0	0.804376	0.088	0.0901266
ADD3	-0.318747	0.208383	1.02	-3.39139	-1.33999	0.331	0.298	1.55951	0	-0.644056	-0.41	1.72038	1.379	-1.83501
ADH1A	-1.68845	0.189026	0.711	0.361279	-1.86949	0.001	-1.723	-1.38118	0	0.105811	0.079	-1.01856	-0.755	-0.548829
ADH1B	0.52419	-0.255267	1.774	1.59916	-1.62269	0.236	-0.085	0.0314344	0	-0.601226	0.196	0.487712	-0.167	0.222718
ADH1C	0.596483	1.44406	-0.855	0.613721	-0.0496332	0.96	-1.514	0	0	0.0477727	0.698	-0.601169	0.93	0.304555
ADH4	-0.318336	0	-1.453	-0.455795	0.0888087	0.006	0.835	-1.03748	0	0	0.814	-0.510539	0.758	0
ADH5	-1.9423	0.56286	-1.516	-1.86374	1.03277	0.832	-2.789	0	0	-0.745821	-0.043	0.316364	-1.389	-0.839321
ADH6	-1.34199	-1.94803	-1.342	0.285209	0.592499	0.001	0.393	0	-1.80394	0.704091	-0.893	-0.876132	0.266	-0.0275012
ADH7	-0.480946	-0.114094	-0.162	0.262546	1.5753	0.351	-0.405	-2.19778	0	0	0	-0.292748	-1.078	0.539892
ADHFE1	-2.30053	0	0.077	-3.70755	-1.82172	-0.282	-0.323	0	0	0	-0.842	0.237381	0.155	0
ADI1	-1.2549	0.0163915	-0.203	1.67341	0.483784	0.001	-1.788	0	0	0.331663	-0.812	-3.11633	-0.362	-0.386941
ADIG	0.454248	0	-0.998	0	0	0.015	0.105	0	0	0	0.448	0.188676	1.354	0
ADIPOQ	1.41913	0.762234	0.272	1.86716	-0.376921	0.33	2.438	-1.71229	0	-0.343223	0.896	-0.0384049	-0.991	1.81244
ADIPOR1	-0.369771	-1.91614	0.006	0.464713	1.20362	0.583	-2.596	0	0	-0.769333	-1.397	2.50691	0.877	-0.189169
ADIPOR2	1.34842	0.546957	1.197	2.95545	-0.584564	-0.567	-1.09	0	0	1.52903	-0.994	0.756834	0.451	0.271479
ADK	0.157093	-1.03597	-0.907	-2.2298	1.37703	0.571	0.997	0.01305	0	2.68691	0.518	0.301463	-0.771	-0.976498
ADM	2.61263	-1.12516	1.657	-0.759468	2.56647	0.666	1.267	-0.168578	0	0.268875	1.193	-0.104135	1.984	1.60542
ADM2	0.0194455	-0.306806	-0.48	0	1.03611	0.627	0.534	0	0	0.522661	-1.014	-1.16655	0.154	0.155078
ADNP	0.415192	1.08213	-0.431	-1.21982	2.38224	0.86	0.056	0	0	0.709907	1.48	-1.46241	-0.44	-1.64001
ADNP2	0.381875	-0.490465	-0.275	0.808616	0.165458	0.002	-0.587	0	0	-0.68896	1.46	-0.101773	0.311	0.662662
ADO	-1.80773	-1.60726	-1.481	-2.31616	-0.256433	0.002	0.459	0	0	0.844568	-0.487	0.519712	-0.958	-0.714993
ADORA1	-0.468543	2.00885	-1.168	-0.742288	0.803271	0.002	0.268	-2.36457	0	0.0791201	-1.59	-2.28889	1.281	2.08843
ADORA2A	2.50029	1.18969	-1.195	1.28191	-1.22804	0.655	0.499	0	0	1.64051	1.337	1.81294	1.115	1.18452
ADORA2B	-1.9286	-0.466161	-1.852	-0.499228	-1.70274	0.092	0.488	-1.22874	0	-0.995875	0.528	0.571848	-1.149	-0.466951
ADORA3	-0.676806	-0.677448	-0.783	1.1841	-0.930188	0.255	-0.341	0	0	-1.16236	-1.368	-0.617401	1.962	0.233582
ADPGK	1.15446	1.15924	1.084	0	1.40992	0.499	-0.067	0	0	-1.4884	-0.068	0.960227	0.414	-0.25225
ADPRH	-0.575007	0.279333	0.578	-0.62732	1.95732	-0.058	0.382	0	0	-1.09132	-2.111	0.948758	-1.954	-0.210859
ADPRHL1	-0.201057	0	1.874	0.064843	-0.686829	0.545	-1.848	0	0	0	0.253	-0.780688	0.01	0
ADPRHL2	0.570409	0	2.056	1.80207	-1.19848	-1.064	0.731	0	0	0	-0.744	-0.16323	0.194	0
ADRA1A	0.677676	1.40414	-0.491	0.274859	1.67158	1.002	-1.657	1.4171	0	-1.04148	-1.42	1.26781	-1.019	0.938526
ADRA1B	-0.339183	-0.763987	1.682	-1.08852	1.35799	0.279	-0.149	0	0	-0.126313	-1.535	-1.13856	-0.689	1.04645
ADRA1D	-1.05989	-0.431853	-0.115	-2.46785	1.70959	-0.006	0.361	-0.41786	0	-0.460568	0.853	-0.786777	-1.223	-0.686244
ADRA2A	-0.403791	-1.76214	0.454	1.05661	-2.10679	-0.59	0.171	-2.96987	0	2.34532	1.38	1.86043	-0.459	-0.778341
ADRA2B	2.17924	-0.127145	0.365	0	0.111231	-0.001	2.21	0.631534	0	0.218383	0.418	0.461571	1.028	1.91214
ADRA2C	1.5533	1.05658	2.549	-1.36439	0.32958	0.638	0.637	-1.74933	0	-1.30641	-0.614	5.23353	-0.27	0.241242
ADRB1	-0.0836598	0.162222	0.31	0	1.52303	-0.002	1.19	0	0	-0.472966	-0.058	-1.22905	-1.447	-0.240797
ADRB2	-2.72778	-0.643672	-0.774	0.0590828	-1.85954	-0.001	-0.286	-2.50288	0	-0.435303	-1.38	0.554761	-0.801	-1.37977
ADRB3	0.0775335	-0.0642412	0.809	-2.28421	0.542531	-0.003	0.868	-0.900358	0	-0.293685	0.04	-0.600583	0.714	1.44113
ADRBK1	1.8578	-0.647504	1.094	1.16993	-1.68501	-0.001	0.197	1.57735	0	-0.0947317	1.593	1.71527	0.599	0.918301
ADRBK2	-2.05024	-1.01767	-2.362	1.15185	-0.263851	0	-2.34	0	0	0.100649	0.352	-1.80761	0.819	-1.11581
ADRM1	1.82576	-0.736196	2.1	2.62281	-0.222774	-0.41	-0.105	1.83334	5.55121	0.521087	-1.072	-3.34222	0.19	-0.347403
ADSL	1.05185	0.98459	-0.116	0	0.856641	-0.417	-0.35	0.54869	0	0.739739	0.196	-1.3347	-0.034	2.41463
ADSS	1.11298	1.16177	-1.029	0.501362	1.67829	0.001	-0.786	1.41221	0	0.843727	-0.625	0.622195	-0.32	0.394928
ADSSL1	-1.58338	0	0.522	-1.2919	0.679757	0.004	0.383	0	0	0	-1.809	-0.361339	-2.605	0
AEBP1	0.686202	-0.0300046	1.016	0.874259	-1.68252	-0.578	1.182	-1.19271	1.34273	0.793115	-0.618	1.01593	0.082	0.269342
AEBP2	-0.242086	0	0.321	-1.13037	0.167033	0.747	1.942	0	0	0	0.847	-2.51138	-1.067	0
AEN	-0.478766	-0.11307	0.283	-0.938079	-1.8405	-0.411	-0.461	0	0	0.530494	1.382	0.485414	-0.286	-0.219145
AES	0.167121	-0.0369596	-0.486	-0.715706	1.86993	0.696	-1.594	2.06333	0	0.311235	-1.497	0.619563	-0.46	-0.191461
AFAP1	-0.604867	-0.188105	-2.104	-2.07874	-1.6083	0.937	0.756	-0.0839197	0	-0.208834	1.872	0.672238	0.855	-0.915656
AFAP1L1	0.66712	0	0.187	0	0.719533	-0.34	0.113	0	0	0	0.489	-1.2355	1.832	0
AFAP1L2	-1.09201	0	-0.801	0	-0.962246	-0.648	-1.528	0	0	0	-0.146	0.639049	0.557	0
AFF1	0.361264	1.44578	-0.176	0.193624	0.542613	0.943	0.266	0.623149	0	-1.12157	0.163	0.317357	-2.189	0.243511
AFF2	1.0901	-1.87386	-0.149	0.552001	0.755783	0.475	1.127	1.10452	0	1.35023	2.609	-1.24638	-1.579	0.650936
AFF3	1.17606	-0.696458	1.591	0	0.0382764	0.463	0.794	-1.89241	0	0.874177	3.26	0.186941	0.718	-1.43598
AFF4	-0.526345	-1.44529	0.51	-0.600112	0.584054	0.683	2.056	0	0	1.0259	-2.229	1.2978	-1.811	-1.81704
AFG3L1P	0.806047	0	-0.076	0	-0.465595	-0.345	0.332	0	0	0	0.988	0	1.541	0
AFG3L2	-0.558253	-1.56286	-0.228	0.160588	-1.66105	-0.633	-0.928	0	0	1.70611	-1.176	0.496658	0.109	1.86504
AFM	-1.83608	-0.86432	-0.478	-1.60608	-1.25133	0.002	-0.433	0	0	-0.279529	0.906	-1.14085	-0.004	-0.940492
AFMID	-0.891744	0	-1.525	0	0	-0.512	-0.613	0	0	0	0.342	0	0.314	0
AFP	-1.58227	0.0970168	-0.604	-1.11013	-0.158808	0	-0.51	0.680416	0	-1.38108	-0.623	-0.0508595	0.43	-2.01737
AFTPH	-0.125421	0.956608	1.417	-2.7397	-0.72355	-0.963	-0.785	0	0	2.3327	0.287	-0.309206	-0.54	0.651174
AGA	-1.14832	0.226897	-0.489	-3.25703	-0.753014	0.614	0.213	0	0	-0.430529	-0.115	1.40632	-2.439	1.2148
AGAP1	-0.129562	-1.05004	-2.239	-0.206394	0.945014	0.216	-0.458	0	0	2.67032	1.127	0.401644	-0.275	-1.56125
AGAP2	-2.62731	0.628959	-1.295	-0.983699	-1.09827	0.751	-1.632	-4.08052	0	0.684694	-0.525	-0.24187	-0.686	-0.623568
AGAP3	1.40722	0	0.309	3.2413	2.03364	0.269	0.088	0	-4.19589	0	0.599	0.243601	1.634	0
AGBL2	-0.29711	0.585558	1.987	-3.77138	0.981127	-0.324	0.27	0	0	-0.606873	-0.453	2.19178	-1.832	-0.0136146
AGBL3	0.425747	0	0.684	0	0	0.918	0.126	0	0	0	-0.587	0	-0.189	0
AGBL5	0.69176	1.02123	1.461	-0.729119	3.58801	0.808	-0.446	0	0	-0.248761	-0.94	-1.79108	0.112	-0.540965
AGER	0.36765	0.181765	0.738	0.686617	1.08182	-0.003	-1.028	0	0	0.0402256	-0.866	-0.382631	0.395	0.375559
AGFG1	-1.33108	-1.1344	-0.308	-1.3988	-0.527863	0.789	0.471	-1.90517	-1.32775	0.928526	1.319	-0.163069	-1.248	-0.293753
AGFG2	1.35839	2.22439	0.023	2.08165	1.23107	0.805	-0.281	0	0	-0.950879	-0.599	0.107146	0.451	-0.587099
AGGF1	-1.84972	1.05443	-2.42	-1.72015	1.38671	-0.128	-1.579	0	0	-0.646399	-0.733	1.36405	-1.562	-1.15147
AGK	0.913737	-0.0189683	0.065	-0.215859	0.483731	0.357	0.673	0	0	0.921774	0.71	-0.43871	0.564	-0.0704453
AGL	-1.83933	-0.0648443	-0.566	-2.0748	-1.62592	0.001	-0.456	-1.52058	0	-0.169048	0.718	-0.87358	-1.105	1.36514
AGMAT	-0.0234461	0	-0.851	0	0.873766	0.001	-0.469	0	0	0	-0.709	0.124202	0.968	0
AGPAT1	0.076764	-0.279083	0.022	-1.81893	3.00527	0.394	-2.17	0	0	-1.45172	0.829	0.311199	-0.06	1.47286
AGPAT2	2.19185	-0.339049	2.454	0	0.497968	0.674	0.278	1.17899	0	-0.474415	-0.6	3.4316	0.39	-0.221564
AGPAT3	-0.280047	0.517122	-0.67	-2.0271	1.6428	0.64	-0.145	0	0	0.0809396	-2.616	1.48864	0.326	-0.166209
AGPAT4	3.08869	1.4318	-0.886	3.13969	1.76502	0.814	2.394	0	0	0	1.44	-0.133065	0.633	-0.83115
AGPAT5	5.51032	0.849341	-1.938	3.41364	2.85893	0.442	0.873	0	9.39767	1.90313	1.317	0.501665	0.359	-0.889062
AGPAT6	-0.411073	0	-2.169	0.31508	0	-0.693	0.724	0	0	0	0.442	0	0.374	0
AGPAT9	-3.75452	0	0.845	-2.3011	-3.65721	-0.001	0.182	0	0	0	-1.044	-2.87406	-1.769	0
AGPS	-0.357778	0.973628	-1.559	0.207592	1.93088	0.005	-0.373	0.315974	-1.37757	-0.076811	1.164	-0.940448	-0.6	-0.960235
AGR2	0.454342	0.154054	1.409	-1.06367	0.888851	0.708	-0.416	0	0	-0.843247	0.319	1.30946	0.184	-1.14257
AGR3	1.24439	0	1.177	0.442573	1.46618	0.456	0.022	0	0	0	0.034	0.8909	-0.969	0
AGRN	1.72865	-2.08339	-0.671	0	2.91343	0.929	1.332	0	0	2.2661	0	-0.162033	-0.599	1.26084
AGRP	-0.0646514	-0.587018	-1.627	-0.708693	1.55687	-0.658	-0.636	0	0	2.80635	0.041	-0.880173	1.044	-0.565759
AGT	0.383505	0.812758	0.322	0.79742	1.28148	0.001	0.077	-1.53112	0	1.04589	-0.902	-1.17022	-0.01	0.604297
AGTPBP1	2.16298	0.45468	1.576	0.553017	-1.39839	0.001	0.076	0	0	0.995964	0.077	3.92896	1.656	-0.746451
AGTR1	-0.678897	0.363224	-1.294	-1.11066	0.56586	0.001	0.667	-1.6422	0	0.895198	1.946	-1.58897	-0.441	-0.71322
AGTR2	-1.45307	0.664518	-0.671	-0.220738	0.117177	0.344	1.167	-0.937729	0	-1.68117	-1.012	-2.0385	-0.482	-0.283135
AGTRAP	0.466302	0	1.545	-0.462225	-0.484243	-0.048	0.38	0	0	0	0.872	-1.37563	0.892	0
AGXT	0.909617	0.829479	-0.163	-0.723269	1.143	0	0.673	1.32714	0	-2.59677	0.298	2.34572	0.227	-0.343435
AGXT2	0.255924	0	0.567	-0.806859	-1.09486	0.001	-0.141	0	0	0	-0.096	0.181576	2.113	0
AGXT2L1	-1.00616	0.463132	0.544	-1.42268	-0.439536	-0.147	-0.304	0	0	-0.947809	-1.682	-0.527482	0.189	0.937303
AGXT2L2	-0.795729	0	1.433	-2.67956	-1.15262	-0.627	0.201	0	0	0	-1.522	1.37852	0.718	0
AHCTF1	2.28922	-1.2508	-1.465	1.20984	1.8699	0.001	-0.012	0	0	0.402279	1.106	1.93018	2.797	1.00409
AHCY	1.10406	-0.528793	-0.126	-1.35002	4.05495	0.001	-0.679	2.15411	0	2.10713	0.675	-3.21646	1.49	-0.757337
AHCYL1	2.49313	1.45939	1.799	-0.655174	-0.766161	0.219	0.802	0	0	0.212645	-0.117	0.773421	1.8	2.74165
AHCYL2	-1.37084	0.832197	0.317	-0.555209	-2.46373	-0.469	-0.472	0	0	0.103088	0.405	-1.64346	0.386	-0.986465
AHDC1	1.19557	0.375339	0.378	-0.0135455	1.75172	-0.805	-0.426	1.1102	0	0.0174392	-0.383	1.08532	0.846	0.205089
AHI1	-0.289492	-0.881448	1.108	-1.74689	-1.02654	-0.695	1.081	0	0	1.06938	-0.777	-0.538202	0.467	0.979571
AHNAK	-1.4771	1.17615	0.779	-3.99397	1.30929	0.478	-0.055	-1.31327	0	-1.57424	-1.535	0.61548	-1.205	0.201758
AHNAK2	-1.14754	0.00374078	-0.545	0	0.0388805	-0.051	-1.157	0	0	0	-0.551	0.773705	-0.642	-1.31296
AHR	0.49602	2.68057	0.117	1.70131	-1.07153	-0.638	-0.78	-0.854818	0	-0.383727	1.089	0.358468	-0.87	0.369994
AHRR	3.94062	0	2.109	0.800226	1.96951	0.269	0.54	0	0	0	1.666	2.01402	1.778	0
AHSA1	0.72215	-1.02842	2.887	0	-0.102186	-0.697	-0.725	0	0	1.87039	0.392	0.585098	0.327	-1.22524
AHSA2	-0.821395	0	1.055	-3.0077	-0.17828	-0.893	-0.323	0	0	0	1.273	-0.292273	0.043	0
AHSG	0.443118	-2.09873	-0.658	0.66124	0.458274	0	2.628	-0.64101	0	-0.682899	-0.819	-1.07822	2.406	1.294
AHSP	1.05508	-0.25181	0.31	1.92771	-0.510024	-0.82	-0.439	0	5.31775	-2.5524	-0.259	1.46412	-1.406	0.873554
AICDA	-0.0619051	1.02616	-0.851	-1.14417	-2.20213	-0.834	1.324	0	0	0.593849	-0.315	1.70536	0.856	-0.364389
AIF1	-1.87824	0.479522	-1.07	0	-2.99286	-0.002	-0.475	-1.01861	0	0.884776	-1.44	-1.32129	0.519	0.207059
AIF1L	0.94611	0	-0.665	1.62875	2.72334	0.966	-0.193	0	0	0	-1.242	-0.719078	0.177	0
AIFM1	1.83001	0.34599	0.621	1.3559	1.37518	0.564	0.723	0	0	1.78076	0.666	-2.23402	0.406	0.465655
AIFM2	-2.07689	0	0.185	-4.58934	0.306958	-0.818	0.159	0	0	0	-0.351	0.154057	-0.921	0
AIFM3	1.15047	0	1.601	0.646666	1.55094	0.621	-0.251	0	0	0	-0.932	0.491415	-0.474	0
AIG1	-4.29418	0	0.218	2.44125	-0.600729	0.715	-0.905	0	-11.1757	0	-0.742	-1.17634	-1.657	0
AIM1	-1.42199	1.26825	0.654	0	-3.95581	-1.138	-1.006	1.44716	0	-1.16964	-1.637	0.382801	1.21	-0.771956
AIM1L	1.99458	0.505765	1.851	0.0576063	1.42407	1.058	-1.505	0	0	0	1.561	-1.00107	1.454	0.902036
AIM2	0.106725	-0.473823	-0.414	1.93811	-2.62197	-0.764	1.44	0	0	-1.16358	1.331	1.17751	1.295	-1.39028
AIMP1	2.24765	-1.00532	-2.104	-1.85222	0.0164127	0.459	0.415	-2.12746	12.2132	0.0840662	0.338	2.72903	-0.795	-0.266712
AIMP2	1.6036	0.158232	0.979	1.82651	2.13983	0.042	0.399	0	0	1.30682	-1.223	-1.91362	0.038	1.56578
AIP	1.45685	-1.24305	0.762	0.142683	-0.0518331	-0.804	-1.172	-0.672598	9.29202	-0.270572	0.209	-0.95252	-0.509	0.52263
AIPL1	-0.729383	-0.402047	-1.752	0	0.526666	-0.815	-1.031	0	0	-1.70633	0.158	2.07749	1.295	-0.657297
AIRE	1.73662	1.17633	2.003	1.01264	-2.2731	0.539	0.47	0	0	-0.985939	-1.479	0.639145	2.187	2.47063
AJAP1	0.573223	0.08566	1.408	2.85369	2.08067	-0.863	-0.81	0	0	-0.354502	0.42	-0.592315	-1.598	-0.72904
AK1	0.137764	-2.24489	-0.551	1.63577	0.431917	0.354	-0.231	-0.0350295	0	-0.469025	-0.019	0.888962	0.833	-0.116477
AK2	0.627409	0.12411	-0.242	-0.697924	0.336236	-0.765	-0.309	0	0	2.20349	-0.294	0.755288	0.631	0.338677
AK3	-1.49801	0	-0.616	-2.92321	0.354678	0.004	-0.902	0	0	0	0.836	1.72251	-2.713	0
AK4	0.547389	0	-0.959	0	0	0.001	0.138	0	0	0	1.713	0	0.331	0
AK5	-0.688327	-0.524525	0.135	0.643698	-2.38874	0	-1.877	0	0	0.265802	-0.197	1.32827	0.316	0.121812
AK7	0.374816	0	1.227	0	1.0808	0.816	-2.557	0	0	0	-1.161	0.518865	1.067	0
AK8	-2.17994	0	1.062	-2.7546	-0.959985	0.647	-0.054	0	0	0	-1.044	0	-2.664	0
AKAP1	1.8666	0.162853	-2.386	2.27643	-1.49479	-0.534	-0.913	2.2426	0	3.077	0	1.89826	1.329	0.532452
AKAP10	-0.837101	0.022772	0.754	-1.87401	1.86746	-0.628	0.875	-1.06566	0	-1.16114	-1.113	0.104479	-0.414	-0.267715
AKAP11	-2.76746	2.27586	-1.714	-2.89582	-1.21541	-0.517	-1.341	0	0	-0.180053	-0.65	0.0852696	-0.924	-2.10245
AKAP12	-2.69305	-0.878295	-2.392	-0.787608	-4.24086	-0.873	0.261	-2.60012	-5.7167	2.71605	2.773	1.73196	-0.798	1.09466
AKAP13	2.54618	0.159378	0.336	-1.82297	-2.04173	-0.002	1.011	0	1.71566	0.785142	2.301	2.29575	1.777	2.30599
AKAP14	0.0363952	0	-1.402	0	-0.56628	-0.648	1.844	0	0	0	-0.285	0.814573	0.339	0
AKAP17A	0.855072	0	2	0	0	-0.942	0.77	0	0	0	0.691	0	-0.607	0
AKAP3	-1.88176	-0.00197072	-0.934	-1.74239	-2.26868	-0.936	1.051	0	0	-1.22913	0.043	-1.62845	-0.281	1.68653
AKAP4	-0.192857	0.263878	-0.031	0.136523	-1.3567	-0.599	0.191	0	0	-0.841156	-0.021	-0.0803203	0.996	0.702138
AKAP5	0.193573	1.21568	-1.102	-0.209257	-1.52063	-0.933	-0.353	2.83508	0	-0.933329	1.227	1.22097	-1.013	0.23604
AKAP6	-6.09576	0.56175	-2.446	0.0902792	0.581031	-0.623	-0.157	-4.61178	-11.8913	-1.34351	0.327	-1.29123	-1.187	0.0121457
AKAP7	-0.803984	-2.19353	0.709	-0.81197	-1.19693	0.258	0.607	0	0	0.408847	0.521	-2.37463	0.039	1.3677
AKAP8	0.178977	-0.528593	0.753	-1.08138	-0.121407	-0.808	1.006	0	0	0.934544	-0.233	-0.0405029	1.389	-0.676056
AKAP8L	1.79632	-0.120785	1.721	-1.04096	0.655137	-0.826	0.863	0	0	1.8728	1.409	0.181982	1.963	-0.720461
AKAP9	1.41453	-0.216213	0.354	-1.22996	3.39413	-0.024	-1.4	2.23997	0	0	0	0.342897	1.25	-0.23768
AKD1	0.23214	0	0.578	0	-1.71304	0.817	1.149	0	0	0	-0.244	1.86523	-1.838	0
AKIRIN1	-0.498601	-1.49258	0.846	2.7167	-1.70738	-0.139	0.794	0	0	-1.8233	-1.082	-0.362539	0.283	0.313435
AKIRIN2	0.0504481	0	1.033	1.488	-1.2395	0.285	-0.738	0	0	0	1.029	0.648187	-2.363	0
AKNA	-1.60169	0	-0.923	0	-4.19308	-1.102	0.632	0	0	0	1.711	-0.600597	0.238	0
AKNAD1	0.405435	0	-0.651	0	0	-0.731	0.508	0	0	0	2.348	-3.12489	2.644	0
AKR1A1	-1.31666	-0.351654	-1.067	1.68398	-0.533172	0.416	-1.306	-0.0125453	0	-1.10841	1.504	-1.77427	-2.016	0.00403122
AKR1B1	-0.615935	-0.479414	0.146	1.16178	2.80919	-0.903	-0.625	0.36522	0	-0.419636	0.417	-1.04419	-2.342	-1.21961
AKR1B10	-0.716617	-0.566712	-0.337	0.0312218	1.08483	0.005	-1.048	0	0	-0.304478	1.025	-1.63306	0.097	-0.730551
AKR1C1	-1.15265	1.46962	-1.044	0	-0.888035	0.156	-0.945	-0.27268	0	-1.27722	1.62	-1.78904	-0.73	-0.122537
AKR1C2	-1.47829	-1.67298	-0.798	0	-0.771408	0.542	-0.949	0	0	0	-0.117	-1.48581	0.362	0.455334
AKR1C3	-3.42865	-0.830073	-2.085	-1.04944	-0.824587	0.352	-1.231	0	0	-0.0387645	-2.384	-1.01146	-1.756	-0.513229
AKR1C4	1.54517	-1.56834	0.16	-0.5008	0.925606	-0.287	-1.224	2.31589	0	1.64525	0.284	0.829529	0.634	2.13849
AKR1D1	0.147114	0.0934337	-0.7	-1.5526	1.6717	0	2.101	1.03259	0	-1.4589	-1.038	1.5755	-0.045	-1.1918
AKR1E2	-1.1605	0	-1.928	0	-0.393345	0	0.372	0	0	0	-0.335	-0.244284	-0.314	0
AKR7A2	1.26144	1.20388	1.419	-0.749987	2.36546	-0.117	-0.014	0	0	-0.69021	-1.718	1.63526	0.767	0.082305
AKR7A3	2.62505	1.16762	1.533	-0.291562	2.74919	0.264	1.504	0	0	0.345799	-1.387	1.88795	1.842	-0.908685
AKT1	0.510874	-0.647555	1.171	-0.389906	1.9711	0.876	1.078	-1.75318	2.94441	0.437546	-1.328	-0.907943	-0.742	-0.86749
AKT1S1	0.191595	0	0.867	0	0.983752	0.791	-1.62	0	0	0	-0.437	-1.10084	1.023	0
AKT2	2.44945	-0.37611	1.385	-2.23425	2.73293	-0.948	0.099	0.106496	9.0971	-0.730195	-1.724	0.511891	1.517	-0.605247
AKT3	2.21034	-2.02119	0.993	3.26317	3.42921	0.204	0.251	2.89773	0	-1.45227	-1.405	1.25139	-0.427	0.672815
AKTIP	-1.71573	-0.632635	2.205	0.238811	-0.515355	-0.679	-0.783	0	-7.57656	1.87268	-1.063	2.26961	-1.399	0.118991
ALAD	2.23141	-0.902416	1.643	0	-0.0747874	0.157	-0.713	2.23	0	0	0	2.03583	1.24	1.07859
ALAS1	0.483259	-0.876777	-1.653	3.13133	1.10906	-0.175	1.329	0.521608	0	1.0757	-0.78	-0.209767	-0.911	-0.887096
ALAS2	1.46953	-0.560083	1.488	2.17886	1.6152	-0.581	-1.348	1.19835	0	0.178922	1.325	-1.44438	0.699	0.34072
ALB	-0.945119	-0.850287	1.966	-3.88604	0.881219	0	-1.03	0	0	-1.93	-0.184	1.39481	-0.732	1.38157
ALCAM	0.534141	-0.856091	-0.069	-0.504236	2.34329	0.849	-0.37	0.125812	0	0.0133712	0.816	-0.193848	-0.06	-0.243984
ALDH16A1	-1.23473	0	1.446	-0.317553	-0.294763	0.226	-1.156	0	0	0	-0.77	-1.47804	-1.148	0
ALDH18A1	1.46929	-0.282339	-0.148	2.53563	3.6508	0.002	0.405	0.596316	0	0	0	0.984552	-0.77	-2.32765
ALDH1A1	-2.27023	-0.760904	0.071	-0.0565347	-1.70209	0.278	-0.969	-0.580116	0	-0.0899334	-2.548	-0.00624693	-0.444	-1.05647
ALDH1A2	-1.93815	-0.282959	-1.512	0.242639	-2.98097	0.499	-0.817	0	0	-2.61876	0.655	-0.453234	0.382	0.458161
ALDH1A3	-0.524074	0.859718	-0.181	1.6991	-2.55608	0.192	-0.028	-1.18943	0	-0.55319	0.178	1.97764	-1.99	-0.224203
ALDH1B1	3.13677	0.22635	-0.17	2.80808	1.0088	1.055	0.43	1.22689	0	3.0868	0.726	0.741098	0.298	-0.570918
ALDH1L1	-1.2153	-1.09566	0.12	-1.78408	-0.555078	0.503	-0.479	0	0	-0.29714	-1.071	0.728124	0.274	-0.373847
ALDH1L2	0.828597	0	0.625	0	0	-0.109	-0.319	0	0	0	0	1.2338	0.422	0
ALDH2	-1.60527	-0.21949	0.655	0.248665	-0.422765	0.93	-0.773	-2.35993	0	-0.766635	-1.641	-0.24711	-2.374	1.40943
ALDH3A1	0.371103	-0.602268	-0.087	0.928718	-0.164918	-0.671	-0.95	-0.619217	0	0.354521	-0.108	2.06651	1.068	0.0701923
ALDH3A2	-1.43578	-0.109398	-1.587	-0.796265	-0.662632	0.64	1.318	-1.87404	0	-0.926861	-0.336	2.10676	-1.535	-1.21124
ALDH3B1	0.0393146	0.575659	0.332	1.00898	-0.681188	-0.155	-0.281	0	0	0.849671	-0.754	0.105265	-0.278	-0.591998
ALDH3B2	-0.822369	-1.59997	-0.981	0.287099	-0.218107	-0.003	0.024	0	0	-0.243016	-0.546	-0.468102	-0.228	1.24861
ALDH4A1	-0.83269	-0.305841	0.981	0	2.0502	0.716	0.185	0	-3.82596	-0.0559308	-1.661	0.689962	-0.686	-0.849148
ALDH5A1	0.635183	0.172308	-1.15	-3.71189	0.934169	0.669	-1.354	2.13871	0	1.37174	-0.41	1.64039	0.15	1.74991
ALDH6A1	0.607427	-0.0712731	0.415	0	1.40923	0.002	-0.39	0	0	1.37973	-0.59	1.91037	-1.72	-0.424205
ALDH7A1	-0.645095	-1.00461	-0.374	-2.01978	1.73361	0.081	-0.43	0.726658	0	0.276198	-0.277	-1.2592	-0.655	0.967448
ALDH8A1	2.04262	-0.902698	0.116	-0.547935	1.54594	0.001	1.481	0	0	2.36657	-0.409	2.37796	1.187	-0.441243
ALDH9A1	0.6389	-1.78001	2.14	-0.361402	-0.476322	-0.8	-1.59	2.43997	0	-0.27102	-0.383	0.900784	0.336	2.05822
ALDOA	0.737871	0.119446	-0.362	0	0.428024	-0.669	-1.499	4.51877	0	-1.6288	-1.924	2.0189	1.35	0.0949026
ALDOB	1.4759	1.61184	-0.019	-0.0488158	0.688451	0	-1.014	1.8486	0.961072	-0.662179	-1.599	0.582289	0.456	2.3074
ALDOC	-3.38	-0.0890801	-0.549	-0.568666	-1.74196	0.199	-0.845	0	-10.2585	0.629768	-1.03	1.43146	0.739	0.374324
ALG1	-0.736395	0	0.03	-0.262793	0	0.63	-1.413	0	0	0	-0.642	0	-0.146	0
ALG10	0.0486167	0	0.215	0.503897	0	0.001	0.225	0	0	0	1.699	-0.994269	-1.521	0
ALG10B	-0.543559	0	0	0	-0.122093	0.002	0.92	0	0	0	-0.513	-0.62135	-0.997	0
ALG12	0.710851	0.880977	-0.829	-2.13255	1.26438	0.4	0.816	0	0	0.239639	-0.453	0.919048	1.973	-0.72086
ALG13	2.74913	1.40339	-0.31	-0.968302	-1.56589	-0.001	1.063	0	9.85406	0.639485	-1.062	0.933225	-0.086	-0.376709
ALG14	-0.558945	0	-0.925	1.3767	0	0.009	1.913	0	0	0	-0.515	-2.24653	-1.091	0
ALG2	-0.267267	0	0.796	-1.81736	-1.28497	0.163	0.624	0	0	0	0	2.02721	-1.215	0
ALG3	0.887884	-0.539829	0.911	2.1219	1.20849	0.265	-0.5	2.16306	0	0	1.437	-2.8388	1.508	-2.79104
ALG5	1.13765	0.126223	2.12	0.0238843	-0.480749	0.691	-0.849	0	0	2.30696	1.167	0.0852054	-1.219	-0.198357
ALG6	0.843441	-0.42402	1.297	-0.270393	-0.46744	-0.172	-1.144	0	0	-0.404355	0.97	2.31735	0.884	0.211233
ALG8	1.31279	1.27968	1.977	-0.380963	3.71465	0.001	-0.979	0	0	1.03363	0.665	-3.0819	0.733	-0.608078
ALG9	1.96096	0.45058	0.693	-0.99377	3.50221	0.967	0.952	0	0	0.867584	1.814	-2.21568	-0.49	0.956854
ALK	-0.576477	-2.01308	-1.026	0.828786	1.59575	0.48	-0.343	-4.22862	0	-1.18896	1.131	3.58123	-0.693	-0.121082
ALKBH1	-1.88179	-0.39558	-0.34	0.349791	-1.40112	-0.752	-1.47	-1.38706	0	-0.0121001	0	0.755267	-0.607	-0.981395
ALKBH2	1.85163	0	1.193	0	2.03993	0.986	-0.202	0	0	0	2.292	-0.814991	-0.595	0
ALKBH3	-0.683029	0	1.125	-1.95178	-0.809392	0.735	0.426	0	0	0	-0.689	0.41727	-1.185	0
ALKBH4	-1.16245	-1.08187	0.188	0.366651	0.246843	0.035	-0.796	0	0	-1.13663	0.72	-2.24728	0.651	-0.801138
ALKBH5	-0.37437	0	1.292	-0.612837	-1.08292	-0.518	-0.693	0	0	0	-0.224	1.34588	-0.566	0
ALKBH6	0.812376	0	1.732	-2.18676	1.5648	0.45	0.804	0	0	0	-0.389	-0.570295	0.893	0
ALKBH7	-0.667984	0	0.334	-1.17778	0.773866	0.794	0.393	0	0	0	-0.472	-1.29843	-1.236	0
ALKBH8	-1.04035	0	-1.411	-0.832274	-0.784242	-0.184	-0.324	0	0	0	1.968	-0.506026	-0.869	0
ALLC	0.41013	2.14281	-0.762	-1.04004	-2.28056	0.596	-1.838	0	0	-0.626151	1.926	2.62554	0.267	0.34965
ALMS1	0.620631	0.176159	0.328	-0.775257	1.97717	0.621	0.351	0	0	0.937566	-0.596	-0.207232	-1.028	0.273992
ALOX12	-2.05841	1.59327	0.028	-0.131822	-3.20772	-0.812	-0.752	-1.89076	0	0.0428912	-0.612	-0.0910323	0.126	-1.42336
ALOX12B	0.440831	-0.110664	-0.836	0.00834056	-1.07358	-0.591	-0.06	0	0	0.421632	1.313	1.05406	-0.578	1.91428
ALOX12P2	-0.377949	0.189187	-1.288	0	0.867911	-0.166	2.221	0	0	0	0	-0.78014	-0.162	-1.95096
ALOX15	-2.05498	-1.8456	-1.751	-0.698675	0.561297	-0.329	-1.156	-0.50726	0	0.272881	-0.232	2.48988	-2.421	-1.50217
ALOX15B	-1.34055	0.0424488	-0.215	-1.5707	-0.166602	-0.004	0.376	0	0	-1.59474	-0.457	-1.07199	0.053	0.162491
ALOX5	1.02464	0.870028	0.804	1.66028	-2.5429	-0.131	0.631	1.05844	0	-0.577839	-0.995	0.731202	0.493	1.54825
ALOX5AP	-1.01707	0.0964055	-0.527	0	-2.35889	-0.438	0.129	0.0962407	0	-0.966084	-1.534	1.88529	0.083	0.160796
ALOXE3	0.215467	-0.516669	-1.169	0.801728	0.158071	0.814	1.197	0	0	0.311671	-1.834	0.320901	-0.14	0.770921
ALPI	0.344081	0.0882245	-0.633	-1.13223	1.77584	-0.964	1.42	0	0	0.874097	-1.703	-0.817839	0.363	1.8701
ALPK1	-2.57825	0	0.59	-2.67115	-2.35271	-0.725	0.537	0	0	0	0	-1.33755	-0.862	0
ALPK2	2.34102	0	-0.172	2.20087	1.98692	0.001	1.009	0	0	0	1.328	-1.22639	1.494	0
ALPK3	2.89207	0.328148	0.318	0.176242	3.01075	0.002	-0.039	0	0	2.46356	1.998	0.254422	1.077	0.00279728
ALPL	-0.0932672	-0.000467158	0.236	2.08576	-1.87561	-0.157	0.712	-2.54616	0	0.704304	0.696	0.805245	-1.529	0.54584
ALPP	-0.216174	0.103698	-1.184	0.428326	-0.337036	-0.337	-0.414	-1.13299	0	0.387593	2.288	-0.354894	-0.025	-0.171549
ALPPL2	-0.638827	1.08011	1.662	-0.601429	-2.30632	-0.908	0.56	0.250641	0	-1.44738	-1.432	-0.130901	-0.052	1.11231
ALS2	0.756604	0	2.275	-3.50626	1.02848	0.925	0.907	0	0	0	-0.089	0.0437843	0.556	0
ALS2CL	0.489307	-0.171681	1.328	0	1.74497	0.418	-0.225	0	0	0.802181	-1.517	-0.778506	-0.532	0.478357
ALS2CR11	-0.553159	0	0.11	0	0	-0.155	-0.033	0	0	0	-0.931	0.0250436	-0.371	0
ALS2CR12	0.236086	0	-0.551	0	-1.47955	-0.597	0.844	0	0	0	0.351	1.04217	1.015	0
ALS2CR4	0.00822762	0	-1.178	0.704061	1.2552	0.001	-0.227	0	0	0	1.712	-1.18899	-1.055	0
ALS2CR8	-2.93567	-0.359789	-1.276	-5.06949	-0.00704313	0.84	-0.28	0	0	-1.06515	-1.111	-0.219005	-0.592	-0.597022
ALX1	3.55511	0.818652	-1.531	2.5878	4.29831	0.001	2.55	0.187583	0	0.123221	-0.669	1.47871	2.26	0.209985
ALX3	1.65155	-0.230515	-1.526	2.50167	1.71243	0.001	0.196	0	0	0.043466	1.915	0.059681	-0.13	0.934842
ALX4	-0.475477	-1.34997	-0.942	0	0.390931	-0.482	1.597	0	0	0.10155	-0.73	1.35726	-1.193	-0.253365
AMAC1	-0.624742	0	-1.82	0	0	-0.657	-0.521	0	0	0	0.471	-0.340298	1.337	0
AMBN	1.24524	1.20076	0.424	0.546509	-0.231696	-0.926	0.056	0	0	0.492655	0	1.0718	2.812	-1.50823
AMBP	1.96323	-0.656307	0.912	1.59066	2.12944	0	0.339	1.70885	0	-1.17347	0.189	-0.106334	-1.076	2.65446
AMBRA1	-0.155734	1.2928	0.571	-1.76659	-1.46644	0.018	1.155	0	0	-1.12029	2.84	-0.708494	-0.013	-1.3185
AMD1	1.71516	-1.35158	1.278	0.180441	-0.958784	0.478	1.65	3.1765	6.11246	0.534925	-2.096	-0.582139	-1.511	-0.726737
AMDHD1	-2.6375	0	-0.738	-3.16081	0.383846	0.001	-1.564	0	0	0	-0.099	-1.54	-0.743	0
AMDHD2	0.568826	0.322123	1.448	0.259163	1.24518	-0.71	0.568	0	0	0.101781	1.451	-0.398739	-1.88	-0.519925
AMELX	-0.563626	-0.312162	-0.152	0.848014	-0.680565	0.304	-2.227	0.215661	0	0.0947994	0.975	-0.41789	-0.03	-0.570314
AMELY	2.24363	-0.95761	2.559	0.0872471	-0.0371842	0.18	0.801	1.5877	0	0.103122	1.104	1.60114	0.062	0.681759
AMFR	-2.38944	-1.03553	-1.617	-1.45481	-0.0734614	0.045	-2.319	-1.60538	0	-1.07567	0.53	-0.168191	0.048	0.448769
AMH	1.27689	-1.47281	-0.255	-1.83952	2.43161	0.751	-0.411	0	0	1.06476	2.569	0.503076	0.915	-0.0211455
AMHR2	2.24144	0.0365416	2.12	0.161245	1.97136	0	1.979	-3.03246	0	-1.00536	1.675	1.06857	1.217	1.24313
AMICA1	-1.04225	0	1.932	1.98181	-2.82865	-0.429	-1.836	0	0	0	-2.164	-0.907096	1.303	0
AMIGO2	-2.19036	0.192	-2.048	0.326595	-1.66933	1.107	-1.311	0	0	-1.16433	-0.483	0.224364	-2.271	-0.167892
AMIGO3	-0.878328	0	-1.023	0.477545	0	-0.134	0.1	0	0	0	-1.874	0	0.302	0
AMMECR1	3.61546	1.06344	0.474	1.45249	1.67368	-0.522	1.383	0	7.96078	1.37478	0.946	-2.4169	-0.667	-0.197941
AMMECR1L	0.0787353	0	0.811	0.840182	-0.951093	-0.356	0.722	0	0	0	0.91	-0.976392	-0.777	0
AMN	1.77223	0	0.605	0.536464	2.70518	0.001	0.226	0	0	0.330746	0.731	0.104286	0.077	0
AMN1	0.130457	0	-0.81	0	0.596522	0.776	0.229	0	0	0	-0.221	0.760635	-0.986	0
AMOT	0.365366	-0.292873	0.206	0.0593029	3.3799	0.289	-0.274	0	0	-1.079	-0.315	-1.78711	-0.769	1.79456
AMOTL1	1.34132	0	1.749	1.213	2.76428	0.846	-0.521	0	0	0	-1.921	-0.554441	0.218	0
AMOTL2	2.83339	0.625532	1.486	-1.52372	3.17847	0.785	-1.063	0	4.60349	0.771154	0.733	0.373222	-0.038	-0.11599
AMPD1	-0.525207	-0.74121	0.142	0	-1.00475	-0.644	-0.356	1.2018	0	0.594855	-0.543	-0.535452	1.33	-1.18616
AMPD2	1.22214	1.39165	1.946	3.60012	-0.242456	0.217	-0.483	-1.51131	0	-0.785482	1.73	-4.29213	0.693	1.97022
AMPD3	-1.28569	1.18074	-0.134	-3.63894	0.248891	0.204	-1.134	-2.74995	0	1.78318	-2.395	-0.936723	1.422	1.69603
AMPH	-0.50952	-1.03958	-0.145	1.70927	-2.00278	-0.206	-1.117	0.0788978	0	0.78994	0.764	-1.23853	-1.02	1.66175
AMT	-0.455514	1.8697	0.313	-4.02029	1.38835	0.001	-1.121	0	0	0.0720868	0.192	0.957504	-0.253	-0.910124
AMY2B	-1.46516	0	-1.197	0	-1.51289	-0.93	-0.277	0	0	0	-0.244	0.232446	0.052	0
AMZ1	-0.159539	0	-0.682	0	0	0.004	0.444	0	0	0	-0.763	1.36221	-0.756	0
AMZ2	-1.38877	-1.86965	1.542	-0.233821	-0.585804	-0.733	0.617	0	0	-0.876623	-2.002	1.98231	-2.935	0.488558
AMZ2P1	0.845846	0	0.674	0	0	-0.03	0.771	0	0	0	0	1.88137	-1.405	0
ANAPC10	-0.932075	1.17228	0.36	-1.0851	-1.54235	0.445	0.83	0	0	-1.57017	-0.023	1.61259	-1.675	-1.61559
ANAPC11	1.2431	0	0.45	0	0.567879	0.77	1.193	0	0	0	-0.154	0.90405	-0.442	0
ANAPC13	-0.733197	1.10659	-2.542	0.185421	2.78839	0.004	-1.052	0	0	0.230221	0.57	-0.740552	-1.555	-1.42681
ANAPC16	0.702584	0	0.819	-3.13574	-1.01697	0.255	1.407	0	0	0	0.688	1.44492	1.526	0
ANAPC2	1.75931	1.43923	2.212	-1.30017	0.0411848	0.624	0.96	0	0	-1.7044	0.424	1.97124	0.339	0.82888
ANAPC4	0.57979	0	0.869	-1.73392	-1.6035	-0.533	0.276	0	0	0	0.515	2.09232	1.758	0
ANAPC5	0.97434	0.252739	2.152	0.522709	-1.85406	0.002	0.106	0	0	2.5308	0.661	-1.94156	0.072	0.727888
ANAPC7	-0.358218	0	0.249	0	0	0.822	-1.352	0	0	0	-0.206	0	-0.314	0
ANG	2.08055	-0.0851881	0.766	0	1.46667	1.11	1.363	0	0	-0.192405	0.548	1.63452	-0.715	0.68368
ANGEL1	-0.0362329	1.03438	1.721	-1.74989	1.57694	-0.475	-0.057	0	0	-1.48886	0.342	0.935207	-0.418	-1.54095
ANGEL2	1.04712	-0.879609	-1.007	-0.536648	3.03727	0.738	0.124	0	0	1.84975	0.071	1.16036	-1.414	0.329793
ANGPT1	0.464794	1.415	-0.631	0.469017	-0.338172	0.513	0.471	-1.29616	0	3.01594	-0.116	-0.874289	-0.721	-0.297247
ANGPT2	3.36469	-0.0920753	0.699	0.627873	2.80082	0.002	1.127	0	0	2.22249	1.158	1.09667	0.517	1.00063
ANGPT4	-0.102844	-1.53835	0.463	-0.286003	1.19724	0.001	-1.043	0	0	0.631622	0.239	0.93552	-0.689	-0.252122
ANGPTL1	-1.61169	0	-1.138	-0.673509	-1.28303	-0.328	1.276	0	0	0	-0.406	-2.29402	0.288	0
ANGPTL2	-0.50915	-0.257268	0.99	0.916156	0.42471	0.671	-0.005	0	0	-0.429463	-0.513	-2.6357	-0.865	0.0149016
ANGPTL3	0.697088	-0.220392	-0.687	0.600596	0.931733	0.001	1.25	0	0	-1.00727	-0.214	0.134722	0.995	0.52759
ANGPTL4	1.33672	0.320116	0.518	-0.881305	1.27314	-0.91	-0.132	0	0	1.20239	-0.047	0.904453	1.288	0.897593
ANGPTL6	-1.37314	0	0.38	0	-1.07614	-0.579	0.534	0	0	0	-1.293	-1.18184	-0.417	0
ANGPTL7	0.265828	1.07638	1.793	-0.324001	-0.402797	-0.29	0.307	0	0	-0.438366	0.394	0.298791	-1.353	-0.179358
ANK1	-4.29889	-0.349653	-1.989	-1.04144	-3.52191	-0.834	-0.267	0.941088	-7.34054	-0.464114	0	0.145446	0.851	-1.02167
ANK2	-0.112552	-0.664967	-1.417	2.93834	-2.05516	-0.557	-0.809	0.779302	0	0.865541	0.26	1.42247	-1.199	0.0465769
ANK3	0.55808	-0.643759	-0.256	0.205139	2.2457	0.616	0.111	-0.795897	0	0.20142	0.246	-0.831986	0.403	0.432633
ANKAR	1.16771	0	0.507	0	0	0.93	0.386	0	0	0	0	-0.247915	1.036	0
ANKDD1A	1.07788	0	-0.358	0	-1.30066	0.505	1.318	0	0	0	1.345	0.26547	1.077	0
ANKFN1	-1.38635	0	-0.062	0	0	-0.874	0.761	0	0	0	0.046	-2.94484	-0.322	0
ANKFY1	-2.28069	1.10866	0.632	-1.55008	-1.32515	-0.648	-1.36	0	0	-0.259458	-0.687	0.170239	-1.084	-2.56142
ANKH	0.179949	0	-1.541	1.68832	-1.6728	0.785	-0.926	0	0	0	1.993	1.85345	-1.671	0
ANKHD1	-1.89417	-1.84774	0.753	0	-1.05579	-0.977	-0.412	0	0	-1.0478	0.891	-1.02445	-0.75	-0.519103
ANKIB1	1.02869	0	0.171	0	-1.28114	0	0.847	0	0	0	0	0.564356	1.999	0
ANKLE1	0.0991133	0	-0.497	0	0	-0.446	0.114	0	0	0	1.273	-0.291223	0.09	0
ANKLE2	1.41625	0.409073	1.24	0	-0.472672	0.083	1.443	0	0	0	0	2.34821	0.084	-1.12886
ANKMY1	-0.143095	1.75101	0.266	-2.36242	0.715977	-0.749	-0.014	0	0	1.32791	-0.036	-1.38219	0.889	-0.880881
ANKMY2	-1.6751	0.831086	-1.659	-3.20178	4.24648	0.001	-0.315	0	0	-0.842411	-1.217	-2.23986	0.138	-1.2972
ANKRA2	-2.76464	-0.193506	-0.899	-3.47401	-0.957262	-0.301	-0.057	0	0	-1.51809	-1.259	2.31989	-1.527	-1.30331
ANKRD1	0.839181	-0.0928935	0.937	0.364229	0.241287	0.085	0.476	0.761188	0	0.0224081	1.708	-0.879221	0.899	-1.61499
ANKRD10	-0.785177	-0.404933	-0.42	-2.43734	-1.42339	0.238	-0.378	0	0	-0.335514	0.608	1.8194	1.296	-1.16635
ANKRD11	0.0981509	0.623363	-0.277	0.345324	-1.10398	0.121	-0.212	0	0	-1.40618	-0.458	2.45461	0.243	-0.00460108
ANKRD12	-1.6557	-0.933102	-0.803	-0.732757	-1.711	-0.755	1.07	0	0	0.1677	-3.137	2.33838	-1.202	0.206447
ANKRD13A	-2.23594	0	-1.49	-1.31872	-3.11389	-0.797	-0.588	0	0	0	1.828	-1.6416	0.797	0
ANKRD13B	0.866208	0	-0.408	0	2.0091	-0.502	0.409	0	0	0	1.186	-1.44633	1.044	0
ANKRD13C	-0.716041	0	-1.6	-1.22459	0	-0.129	1.001	0	0	0	-0.079	1.17112	-1.034	0
ANKRD13D	1.53133	0	0.276	1.28277	0.350881	-0.877	0.223	0	0	0	1.56	-0.37339	1.889	0
ANKRD16	0.457267	0	-0.006	-2.368	2.75471	0.003	1.162	0	0	0	0.142	0.0796396	-0.474	0
ANKRD17	-0.763338	-0.466123	0.792	-0.795543	-0.0888886	-0.304	-2.155	0	0	-0.497328	-0.063	1.44796	-0.6	0.198222
ANKRD18A	1.00847	0	0.747	0	0	0.646	1.329	0	0	0	-1.397	0	0.93	0
ANKRD19	0.438889	0	-0.42	0	-0.313057	-0.389	1.623	0	0	0	0	1.19811	-0.624	0
ANKRD2	2.31386	-0.688231	0.418	-0.269996	1.28935	-0.254	0.828	0	0	1.45987	1.919	1.29203	0.21	1.47019
ANKRD22	-1.86686	0	-1.638	0	-2.68523	-1.071	0.132	0	0	0	1.938	-0.0220294	-1.593	0
ANKRD23	1.04918	0	-0.455	0	0.861389	-0.874	-0.167	0	0	0	1.093	1.56549	0.752	0
ANKRD24	-0.718605	0	-0.3	0	1.06161	-0.454	-0.449	0	0	0	-1.635	0.511139	-0.636	0
ANKRD26	-0.201493	-1.81506	-0.319	-3.89358	1.99286	0.646	0.653	0	0	-0.0150015	-0.526	2.37701	-0.275	0.506495
ANKRD27	1.44174	1.04578	1.495	1.116	1.16565	-0.946	-0.125	0	0	0.802954	0.455	0.416705	1.136	-1.78037
ANKRD28	1.30239	3.54904	0.204	-1.46286	1.99602	0.254	0.409	0	0	2.14701	-0.724	0.531203	-1.417	-1.16686
ANKRD29	-3.32143	0	0.578	0	-2.4708	-1.034	-2.14	0	0	0	-1.566	0.561118	-2.716	0
ANKRD30A	0.186942	0	0.509	0.855672	-1.25423	-0.688	0.996	0	0	0	0.211	0.433307	-0.534	0
ANKRD31	0.250971	0	-0.202	0	0	-0.771	0.375	0	0	0	0.368	-1.88625	2.731	0
ANKRD32	0.642373	0	-1.759	0.662546	0.944665	-0.681	0.309	0	0	0	0.536	-0.297306	2.102	0
ANKRD33	-0.708487	0	0.573	0	-0.954621	0.376	0.871	0	0	0	-1.275	0.603142	-2.068	0
ANKRD34A	0.10413	0	-1.807	0	1.33836	-0.556	-0.188	0	0	0	0	1.2187	0.249	0
ANKRD35	-2.04779	0	-0.277	0	-3.91777	0	1.144	0	0	0	-0.971	-1.05726	0.063	0
ANKRD37	2.07093	0	2.879	0	-1.18444	-0.001	0.545	0	0	0	0.592	1.4836	1.165	0
ANKRD39	1.49272	0	0.558	0.39606	1.25238	0.454	0.879	0	0	0	1.613	-0.264382	-0.666	0
ANKRD40	-0.607429	0	-0.761	0.0991089	0	-0.554	-0.97	0	0	0	-0.701	0	1.399	0
ANKRD43	-1.14745	0	-1.652	0	1.85924	1.001	-1.588	0	0	0	-0.949	-1.42011	-0.287	0
ANKRD44	-0.572494	0	-1.73	0	-1.85624	-0.004	0.528	0	0	0	0.982	-1.10344	1.669	0
ANKRD45	-1.6419	0	-1.108	0	-0.322948	0.004	-0.369	0	0	0	-0.587	-0.0400998	-1.921	0
ANKRD46	-2.16701	2.05807	-1.661	-1.55249	0.768412	0.883	-0.227	2.4866	-9.18242	1.5003	-0.443	-2.01466	1.834	-2.26308
ANKRD49	-3.00672	-1.06864	0.643	-2.4285	-1.88678	0.58	0.517	0	-5.27821	0.959527	-1.747	0.0468547	-0.574	-0.178844
ANKRD5	2.57693	-0.288276	1.031	2.26462	1.98138	0.4	0.039	0	0	2.10072	-0.669	1.32994	0.577	-0.219662
ANKRD50	0.415538	0	-1.849	2.66986	1.17839	0.507	-0.34	0	0	0	-0.09	-1.95993	1.059	0
ANKRD52	0.61517	0	1.763	0	0.188084	-0.004	0.291	0	0	0	0	-0.279232	-0.452	0
ANKRD53	-1.13326	0	2.138	0	-0.72708	0.26	-1.185	0	0	0	-0.137	-1.88024	-1.467	0
ANKRD54	-0.892252	0	-0.657	0.692134	-0.155457	-0.529	-1.675	0	0	0	-1.385	0.496654	0.689	0
ANKRD55	-1.26073	0.343613	0.191	-1.09761	-3.74249	-0.002	-1.342	0	0	0.274605	0.996	-0.843568	0.483	0.558077
ANKRD57	1.00001	-0.231158	0.143	0	2.22462	1.048	1.313	0	0	-1.64981	1.148	-2.31451	0.945	0.53617
ANKRD6	1.96198	-0.632762	0.027	-0.132603	2.78933	0.25	1.347	0	0	-0.660823	2.129	3.67018	-1.247	-1.03218
ANKRD60	1.75696	0	-0.827	0	1.96811	1.076	1.216	0	0	0	-0.785	1.62536	0.375	0
ANKRD7	1.97809	-0.699945	1.438	-1.3005	-0.655359	0	0.856	0.776148	0	-0.626208	1.541	2.9256	1.639	0.666859
ANKRD9	1.09396	0	0.56	0	0.150628	0.53	0.36	0	0	0	-0.605	1.96573	-0.067	0
ANKS1A	-1.91982	2.44554	0.483	0	-0.178807	0.486	-2.042	2.91227	-11.5669	-1.16936	1.584	0.924057	-0.415	-0.113277
ANKS1B	0.333766	-0.604029	-0.506	1.27678	-0.340503	0.025	-0.78	0	0	0.380894	-0.732	1.60391	0.425	0.35792
ANKS3	1.85512	0	1.06	0	-0.242412	0.197	0.265	0	0	0	1.402	1.53661	0.69	0
ANKS4B	-0.113972	0	-0.846	0	1.46351	0.002	-1.855	0	0	0	-0.662	1.11095	0.485	0
ANKS6	2.90684	0	0.555	1.02262	0.688113	0.002	0.358	0	0	0	1.189	2.76405	1.643	0
ANKZF1	2.10779	0.748925	0.777	-2.49453	2.58038	-0.001	-0.329	0	0	0.596577	1.351	1.21819	2.361	0.182198
ANLN	2.25333	0	-0.526	2.21199	2.7748	0.006	0.606	0	0	0	-0.127	0.757577	0.67	0
ANO1	2.42918	0.105408	-1.632	-0.303846	0.835374	0.669	1.198	0	0	2.55858	1.904	2.29736	0.406	0.0187907
ANO10	0.217163	0.820793	0.722	-0.220001	1.66075	0.85	-0.379	0	0	-0.651879	-0.269	-0.184738	-0.552	-1.07668
ANO2	2.1413	1.48677	0.714	1.42545	-0.776762	0.014	0.436	0	0	-1.28579	0.88	1.32841	1.72	1.15981
ANO3	0.60772	-0.391682	1.593	0.00206981	0.66932	-0.11	-1.862	0	0	0.247202	-0.318	0.00866481	1.09	1.08701
ANO4	-0.515755	0	-1.394	0	-0.975729	0.141	-0.18	0	0	0	-0.319	0.319169	1.044	0
ANO5	-1.61534	0	0.385	0	0	0.673	-1.988	0	0	0	-0.273	0	-2.409	0
ANO6	0.673475	0	0.35	0	2.03434	1.133	-0.822	0	0	0	-0.412	-1.27949	0.778	0
ANO7	0.997384	0	0.787	0	0.561169	-0.09	1.252	0	0	0	-1.012	0.262661	0.878	0
ANO8	0.264648	0	-0.997	0	0	-0.164	0.096	0	0	0	1.019	0.0102514	0.684	0
ANO9	0.472849	0	-0.173	0	-0.0890716	-0.179	-0.508	0	0	0	0	2.09031	0.017	0
ANP32A	2.84011	-0.507398	0.36	0	2.25525	0.977	1.34	0	0	1.04813	0.911	0.951784	2.377	-0.73156
ANP32B	7.31592	-0.178384	0.497	1.00833	1.70955	-0.187	0.86	2.88693	11.9377	0.477625	2.709	3.68234	1.196	-0.221124
ANP32C	1.82171	1.68724	-0.497	0	0.536702	-0.485	-2.047	0	0	1.09528	0.682	1.82364	1.992	0.972902
ANP32D	-1.08289	0.849297	-0.353	0	0.673647	-0.883	0.115	0	0	-1.39533	-0.851	-1.10909	-0.01	-0.460925
ANP32E	2.09524	-1.01986	0.021	1.56869	1.22531	0.743	1.504	0	0	0.312258	-0.125	-0.257015	1.428	1.54875
ANPEP	0.690113	0.589037	0.31	3.21255	0.637387	0.002	-1.137	-0.761706	0	0.0108009	-0.906	0.437797	0.643	-0.647247
ANTXR1	0.428774	0.413638	2.413	0.812969	-0.76269	0.016	0.731	0	0	1.70345	0.237	-2.55121	-0.503	-1.08807
ANTXR2	-1.23178	0	-0.993	0.71778	-0.828499	-0.558	0.913	0	0	0	0.289	-2.48629	-0.538	0
ANUBL1	-1.74137	0	1.458	-1.29068	-0.386185	-0.006	-0.305	0	0	0	-1.297	-1.93246	-1.166	0
ANXA1	-0.730489	1.46908	0.117	-1.28958	-1.06568	-0.75	0.199	-0.717216	0	-0.367366	-0.731	-1.27738	-0.031	1.91365
ANXA10	-0.798719	0.152321	0.409	-0.741357	-0.208526	0	0.25	0	0	-2.3227	1.48	-0.631366	1.081	-1.99414
ANXA11	-0.196189	1.88122	0.924	-1.94168	0.145369	-0.612	-0.015	-0.116402	0	-0.643424	0.551	-1.8394	0.082	0.904697
ANXA13	-0.869904	-2.14757	-1.034	-0.300992	1.19827	0.002	0.448	1.12004	0	-1.02271	-1.138	0.984802	-0.356	-0.767277
ANXA2	-0.124795	0.539478	1.232	-0.946788	0.0245422	0.605	0.292	0.844438	0	-0.410853	-0.223	-2.02369	-1.21	0.844568
ANXA2P1	1.74826	0.599024	-0.44	0	1.50875	0.815	1.342	0	0	1.26707	-0.113	-0.122776	-0.062	0.734415
ANXA2P2	-1.56279	-0.0691216	0.146	0	-3.09891	0.882	-0.443	0	0	0	0	-1.16014	-1.176	0.49893
ANXA2P3	-1.38119	-0.300834	0.994	0	-0.884417	-0.006	-0.959	0	0	0	0.149	1.02716	-3.863	-0.300465
ANXA3	0.348271	0.918725	0.465	1.21659	1.31339	0.028	0.203	-0.23389	0	-0.875284	-0.39	-0.629431	-0.919	0.109346
ANXA4	-2.76096	1.2398	0.709	-2.80903	0.170621	1.167	-1.773	-3.17275	0	-0.296753	-1.95	-0.305028	-1.427	-1.11709
ANXA5	-1.97431	0.922166	-0.231	-4.10657	-1.24271	-0.025	0.878	-1.58682	0	-1.23019	-1.566	0.869708	-1.151	1.6302
ANXA6	-0.0135235	0.206341	0.683	0.317212	-0.729638	-0.054	-1.217	-0.739398	0	-0.178337	-0.269	-0.0459898	1.294	0.685963
ANXA7	-3.47991	-0.0964491	0.638	-2.95978	-1.34298	-0.327	-0.587	-2.89212	0	-0.673998	-1.676	0.182162	-1.266	-1.05359
ANXA9	0.503397	0.469906	0.572	-1.20361	1.23263	0.002	-0.134	0	0	-0.365918	0	-0.107298	0.884	0.242173
AOAH	-2.51553	0.158193	-0.59	1.70032	-2.90491	-0.465	-0.756	-1.09947	0	-1.20193	-2.121	-1.84881	-0.785	1.19957
AOC2	1.52166	-1.63971	1.252	2.61928	-1.11455	0	0.294	1.25269	0	-0.281673	2.261	-1.80559	2.262	-0.0526617
AOC3	-0.319916	0.100008	-0.671	1.26239	-1.70962	-0.615	0.489	1.67667	-4.38159	1.3184	-0.863	-0.169707	1.405	1.00497
AOX1	-1.47245	-2.08818	-0.876	1.39393	-1.361	0.001	0.225	-1.60021	0	-0.050157	-0.747	0.5057	-0.499	-0.00480494
AP1AR	0.650159	-0.822149	-1.505	0.472286	0.47431	0.044	-0.526	0	0	1.50783	-0.057	2.87944	0.091	-0.40238
AP1B1	-0.68714	1.63557	-0.475	0.308253	-0.451105	-0.832	-1.143	1.99877	0	-0.760266	-2.291	-1.16373	-0.206	0.999188
AP1G1	-2.5547	-1.44688	1.479	-3.23771	-1.70029	-0.897	-0.312	0	0	-0.0969165	-2.058	0.930899	-1.232	0.0979213
AP1G2	0.62627	0.626577	-0.182	0	1.33473	-0.214	-0.816	0	0	0.288134	0	1.08886	-0.881	0.633511
AP1M1	0.793068	0	1.948	0.483666	0.0105892	-0.453	-1.923	0	0	0	1.612	-0.98012	1.545	0
AP1M2	-0.18283	-0.920273	-0.606	2.20953	1.58202	-0.969	-0.164	0	0	-0.940015	-0.856	1.82916	-0.491	-1.2808
AP1S1	1.02385	0.501555	-1.986	1.58307	0.406709	0.004	0.471	0	0	1.516	0	0.378661	-0.224	0.58671
AP1S2	0.313468	1.03698	-0.723	3.70121	-1.93029	-0.024	-0.064	0	0	-1.01693	-0.649	0.0541646	0.435	0.219509
AP1S3	0.172524	0	-0.206	0	0.552186	0.462	0.172	0	0	0	0.257	-1.13273	0.352	0
AP2A1	0.258314	0	1.481	-0.5287	1.25282	0.126	-0.514	0	0	0	0.517	-1.0565	-0.547	0
AP2A2	0.0679226	0.559382	0.312	-0.407094	1.76439	-0.394	0.565	0	0	-1.48711	-2.25	-0.611883	1.188	0.986585
AP2B1	-1.65639	1.08209	-0.555	-1.36534	-3.59012	0.702	-0.778	0.216418	0	-0.794715	-1.058	2.01734	-1.337	-0.277561
AP2M1	-1.99939	0.805382	-0.981	-0.397319	0.515049	-0.447	-1.222	0	0	-0.845906	-1.216	-0.881859	-0.928	-1.03256
AP2S1	0.490772	0.0612504	1.226	1.91278	-0.382308	0.55	-1.791	1.06902	0	-1.29012	0.936	-1.71193	-0.011	1.13139
AP3B1	-0.940134	-0.589644	0.455	0.530125	0.267044	0.383	-0.674	-1.77759	0	0.202803	-1.335	0.290476	-0.466	-0.542932
AP3B2	-1.93818	-0.229379	-1.472	1.84473	1.84202	-0.002	-0.632	-2.41333	-3.92448	0.366132	-1.021	0.502547	-0.741	-1.10843
AP3D1	1.36214	-0.121755	0.246	0	1.8513	0.716	0.34	1.24166	0	1.99595	-0.75	-1.28059	0.048	0.231132
AP3M1	-0.940957	0	-3.082	-2.33201	2.4575	0.268	-0.943	0	0	0	1.209	-0.213917	-0.025	0
AP3M2	-0.137537	-0.585446	-0.141	0.902241	-1.26332	-0.651	-1.336	1.0718	0	-0.91901	1.49	0.0435521	1.024	-0.112263
AP4B1	-0.975712	0	1.327	-2.11537	-2.67317	-0.471	0.036	0	0	0	1.52	-1.03619	0.653	0
AP4E1	-0.35544	0.816522	-1.166	0.276117	-0.637842	-0.857	-0.704	0	0	-1.26265	0.372	-0.962743	2.051	0.895731
AP4M1	-0.572906	2.02269	1.228	0.938893	1.09237	-0.011	-0.692	0	-4.51379	-0.386895	-0.352	0.247182	-1.7	0.141946
AP4S1	-2.54827	-1.32484	-2.288	-1.8234	0.256113	-0.204	0.591	0	0	-2.28927	-0.144	1.63502	-1.015	-1.84529
APAF1	1.50045	-1.07836	0.973	2.27598	-0.0981237	0.919	0.211	0	0	0.634949	0.808	0.0459351	-0.097	0.382049
APBA1	-1.02636	-1.22249	-0.222	0.92662	-0.446227	0.039	0.138	0.201182	0	-0.957486	0.333	-0.694471	-1.352	-0.298536
APBA2	-1.0329	-1.36611	-0.617	4.15374	-0.936447	0.144	0.235	-2.55937	-6.91333	0.427771	1.401	0.739177	-0.384	1.95139
APBA3	2.80864	1.34496	3.376	-0.224457	-0.397544	-0.512	-0.251	0	3.64495	-0.258965	-0.241	0.53709	1.695	1.01637
APBB1	0.944323	0.628712	-0.78	-1.10778	1.81547	0.831	-0.535	0.570958	0	-1.66118	-1.023	2.57307	1.053	0.905987
APBB1IP	-1.78518	-0.00686082	-0.877	1.08663	-3.02443	-0.82	-0.605	0	0	-0.107438	-1.245	-0.409211	0.548	-0.460446
APBB2	1.38712	-1.02216	-0.382	0	0.715713	-0.834	-0.078	0	0	0.55576	1.083	2.70664	-0.158	1.79951
APBB3	0.595197	1.37306	-0.2	-0.93946	-0.102152	-0.005	-2.554	0	0	0.879068	0.935	0.660341	-0.214	2.14118
APC	-1.68404	-1.52246	-0.572	-1.26194	2.59344	0.026	-0.457	0.549197	0	-0.134898	-1.8	0.133461	-0.98	-2.40748
APC2	1.17841	-0.113619	-0.556	0.633469	2.4751	-0.238	0.026	0	0	-0.37411	0.447	-0.00211545	-0.136	1.74663
APCDD1	-0.943468	0	0.497	0.00199233	0.654105	-0.359	-0.436	0	0	0	-1.733	-0.161626	-1.132	0
APCDD1L	0.710095	0	1.093	0	1.96473	0.786	0.86	0	0	0	-0.382	-1.086	-1.357	0
APCS	1.83287	0.234562	0.056	-0.387077	1.78322	0.955	0.34	0.455403	0	0.756938	-0.202	-0.246425	1.299	1.30462
APEH	-0.171528	0.531058	1.06	-0.463921	1.16386	0.002	-0.009	0	0	-0.485646	-0.194	0.247868	-0.998	-1.42311
APEX1	1.49789	0.298411	0.658	-0.961429	3.02246	0.73	0.109	-0.31096	0	0.67599	1.576	0.0420391	-1.006	0.355345
APEX2	0.987576	0.87299	1.686	1.57552	0.998454	-0.171	0.189	0	0	-0.35328	-0.249	-1.19746	-0.067	-0.00880368
APH1A	1.14298	0.504037	0.866	1.80543	1.57581	0.001	-1.04	0	0	-0.521278	-0.537	0.885747	-1.802	2.0531
APH1B	-0.255647	-0.230748	0.715	1.70846	1.98158	-0.635	-0.327	0	0	-0.795339	-1.163	0.337847	-1.894	-0.545682
API5	2.24598	-0.763056	0.528	-0.160046	0.667176	0.461	0.951	0	0	0.28188	2.653	1.21564	0.06	1.55448
APITD1	0.859242	-0.416243	0.922	0	-0.285418	-0.315	0.539	0	0	0	0.093	0.508841	-0.115	1.64655
APLF	-0.591788	0	0.016	0	0.0799368	0.861	-0.705	0	0	0	-0.34	-1.68866	0.211	0
APLN	2.03173	0	-0.19	-0.56521	1.74582	0.991	1.117	0	0	0	0.677	1.35398	0.617	0
APLNR	-1.17949	-0.0396722	-0.116	2.44872	-2.1275	0.362	-0.414	-0.684345	0	0.200964	-2.9	-0.605273	0.041	-0.251761
APLP1	0.267331	0.630251	-2.115	2.27598	2.91158	0.321	-1.111	1.86905	0	-1.0766	0.123	-0.420629	-0.687	-1.79457
APLP2	-0.411159	-2.40244	2.036	0	2.85029	0.003	-1.193	-0.540093	0	0.648686	-0.792	-0.880959	-0.881	-0.212143
APOA1	-0.853156	-1.87518	-0.452	-1.44054	0.4683	0	-0.206	-1.35083	0	0.220851	2.249	-0.0468059	-0.032	-0.364397
APOA1BP	0.27316	0	0.47	0	3.11822	0	-1.669	0	0	0	-0.327	0.039887	-0.963	0
APOA2	2.33994	0.66971	0.359	0	1.74388	0.001	0.18	0.317962	0	-0.0294854	-0.433	2.21872	1.477	1.25591
APOA4	1.35335	0.039939	-0.131	-0.603845	0.0805704	0.001	-0.766	0.484945	0	1.02376	0.598	1.50077	0.798	1.66199
APOA5	-0.359875	0	-0.653	-0.682257	0.412104	0.842	0.679	0	0	0	-1.438	0.419272	-0.597	0
APOB	0.468006	1.47641	-0.62	0	0.353613	0	-0.203	0	0	0.755007	0.068	0.0371093	0.702	-1.16512
APOBEC1	0.951063	-0.506459	-1.025	-2.13223	1.73129	0.002	1.273	1.56799	0	0	1.532	1.09723	-0.274	-0.111512
APOBEC2	0.921159	0.513268	1.288	0.470196	1.37483	0.202	0.619	0	0	-0.898557	-0.777	-0.568103	1.744	-0.912496
APOBEC3A	-1.73404	1.00262	-0.806	0	-1.90749	0.08	-0.769	0	0	-1.43653	-0.348	-1.61032	0.447	-0.135785
APOBEC3B	-0.470844	0.218464	-0.161	0	0.696837	0.485	1.181	0	0	-0.0714259	-0.016	-2.50657	-1.267	-0.0482424
APOBEC3C	-3.99155	-1.13094	-0.218	-3.78698	-5.11269	-0.443	0.388	0	0	0.858936	-1.522	-1.19521	-1.909	0.832399
APOBEC3D	1.35732	0	-0.067	0	0	-0.203	0.247	0	0	0	1.289	1.26673	0.792	0
APOBEC3F	-2.40226	0.736596	-0.979	0	-3.3422	0.352	0.246	0	0	-1.03992	-0.83	-1.17434	-2.441	0.875232
APOBEC3G	-3.73689	0.851044	-1.042	-3.42754	-4.95899	-0.036	-0.524	0	0	-1.26723	-0.385	-1.36817	-1.41	1.17404
APOBEC4	-0.0191391	0	-0.637	0	0	0.266	-0.459	0	0	0	0.483	0.189119	0.111	0
APOBR	0.258124	0	0.127	1.94327	0	-0.002	-0.028	0	0	0	-1.301	0	-0.107	0
APOC1	-0.271825	0.216826	-0.2	1.49062	-1.42261	0.483	-0.896	0.981651	0	-0.0642557	-1.234	-0.69215	0.06	0.335288
APOC3	0.402098	-0.0659094	0.354	-0.789986	0.839565	0	0.534	-0.337351	0	0.378341	0.869	-0.0848184	-0.011	-0.352232
APOD	-1.30745	0.74866	-0.916	-0.365243	-2.77051	0	-1.545	-1.57866	0	0.959904	-0.081	0.613904	1.237	-0.639373
APOE	-2.31036	-1.64125	0.104	0	-0.723914	0.66	-0.634	0	0	-0.110054	-1.559	-1.57781	-0.987	-0.836975
APOF	-0.378206	0.612852	-0.913	1.48449	-0.985718	0.002	-2.981	1.18143	0	-0.122923	2.557	-0.663892	-0.213	-1.26838
APOH	0.633383	0.269634	-0.314	0.118627	1.31653	0	0.562	-0.0261915	0	-0.930091	0.695	1.03472	-0.184	-0.441538
APOL1	-1.26642	-0.376025	-0.291	0.877524	-2.78052	-0.983	-0.608	0	0	-0.097541	-1.162	0.23403	0.158	0.828297
APOL2	0.338902	1.23081	0.183	-1.65991	-1.03708	0.014	1.813	0	0	-1.71091	0.444	-0.540074	-0.13	2.51717
APOL3	-1.65236	-0.884982	0.692	0.552435	-2.78626	-1.145	-1.479	0	0	0	-1.289	0.28869	-0.23	1.0559
APOL4	2.76042	0	1.661	3.82339	-0.565878	-0.002	1.594	0	0	0	-0.573	0.349142	1.521	0
APOL5	-1.52182	-1.0472	-0.029	-0.117717	0.325529	-0.292	-0.067	0	0	0.0912655	-0.289	-2.01584	-0.252	-1.35435
APOL6	-2.62947	0.115107	0.174	-2.35812	-2.55135	-1.175	1.023	0	0	-2.46637	-1.017	-0.87705	0.094	0.31782
APOLD1	2.37409	2.99865	1.733	-1.66763	0.271812	-0.279	-1.257	0	0	1.71109	0.237	0.498652	1.475	2.1524
APOM	-0.369266	0.212548	0.903	-1.92875	1.87554	0	0.266	0	0	0.384231	-1.277	1.23329	-2.853	0.0164189
APOO	-1.49008	1.77967	-1.182	0	-0.544755	-0.406	-0.001	0	0	-1.59692	-1.579	-0.308284	0.103	-0.97676
APOOL	0.0452042	0.284856	-1.396	0	0.528852	0.063	-0.255	0	0	2.47238	2.098	-0.591972	-2.496	-0.565171
APP	-1.7464	-1.31734	-1.066	1.43159	-1.30251	0.518	-0.435	-3.07901	0	1.1156	-0.079	0.778812	-1.118	-1.49684
APPBP2	-1.33515	-0.30377	-0.218	-1.72326	0.0455887	-0.492	-0.873	-0.192194	0	1.10826	-1.153	1.83229	-1.539	-1.117
APPL1	1.70269	1.8829	-0.244	-1.13617	1.72128	0.567	0.431	0	0	0.696423	-0.637	2.72483	0.204	-0.563096
APPL2	-0.442164	-1.0202	2.185	0.40212	2.16801	0.001	-1.326	0	0	-1.93469	0.046	0.148653	-1.074	-1.06238
APRT	2.20663	1.08569	0.727	-2.32275	0.883991	-0.893	-0.404	-0.159163	8.5028	1.25434	-0.339	-1.25861	0.867	0.0117962
APTX	1.53694	2.2231	0.14	-2.41097	-0.275847	0.591	0.882	0	0	1.45003	0.17	3.28026	-0.014	-0.938129
AQP1	0.159032	0.521629	-0.996	1.03335	-0.213795	-0.792	-0.012	0	0	-1.32371	-1.472	0.900952	1.092	1.78903
AQP10	-0.955343	0	-1.371	-0.591133	0	0.001	0.513	0	0	0	-1.276	0.598533	-0.402	0
AQP11	0.0685439	0	-1.311	0	0.826105	0.008	-0.135	0	0	0	1.425	-0.339755	-0.292	0
AQP2	0.172397	-1.10488	-0.417	1.51447	0.1809	0.238	1.227	-1.43151	0	0.471086	1.314	-0.144848	-0.464	-0.786018
AQP3	1.169	1.42792	-0.014	0.400071	-0.687783	0.988	0.694	-2.67423	3.18265	-0.950762	0.646	2.22248	0.159	-1.17845
AQP4	0.39892	-0.766095	-0.842	0.913387	2.26585	-0.441	-0.273	0.542906	0	0.675438	-2.067	0.345136	-1.013	2.04127
AQP5	-0.446221	0	0.838	0	0	-0.572	0.117	0.253986	0	0	-1.137	0	-0.593	0
AQP6	-1.03206	-0.0171836	-0.304	-0.772117	1.6801	-0.875	-0.461	-0.884479	0	-0.797219	0	-0.575788	0.845	-1.26127
AQP7	-0.214639	-0.778617	-0.925	0.0140178	-0.424188	-0.002	0.76	-2.89962	0	0.760819	0.312	-0.342172	2.376	0.405225
AQP8	0.895554	0.43187	1.586	0.323528	0.144935	0.393	-0.804	0	0	1.11262	-0.262	0.493835	0.589	-1.03857
AQP9	0.315842	1.10857	0.499	2.18433	-1.72814	-0.002	-0.349	0	0	-1.50907	-0.594	-0.655366	0.278	1.81521
AQPEP	1.67403	0	0.329	0.0895052	0	-0.183	0.95	0	0	0	2.182	0.857567	0.204	0
AQR	0.711256	-0.658514	0.902	0.510102	-1.00556	-0.028	0.619	0	0	0.236175	2.229	0.968022	-0.421	-0.992252
AR	0.12635	-0.0590819	0.086	1.11773	-2.53466	-0.005	1.583	0.359779	0	-0.878141	-0.534	2.39567	-0.56	-0.533612
ARAF	2.05596	0.532581	-0.666	-0.426171	-0.686515	0.324	0.112	1.3847	6.08708	1.26429	-0.235	0.510743	-0.992	0.203159
ARAP1	0.71752	0.563996	0.875	0.965646	-1.42049	-0.522	-0.561	0	0	1.97776	-0.681	-0.984998	2.05	0.116834
ARAP2	-1.60059	1.07906	-1.265	1.12037	-3.0202	-0.001	-0.419	0	0	-0.294727	-1.638	0.411563	-0.244	-1.03762
ARAP3	0.994263	-2.04166	0.617	3.54233	-0.830143	0.284	0.959	0	0	0.0386865	-0.571	-0.386523	1.958	-0.272093
ARC	0.556817	-0.267274	-0.896	0	-0.390873	-0.79	0.567	0.829455	0	0.759	-0.202	3.98433	-0.011	-1.73588
ARCN1	0.147022	-0.148735	1.486	-0.912899	1.88621	0.071	-0.758	-0.438414	0	0.336853	0.068	-0.905429	-0.964	0.788718
ARF1	1.92622	-1.10916	-0.034	1.66118	3.88245	0.708	-0.366	2.24386	0	-0.332061	0.13	0.689192	-1.048	0.247163
ARF3	-1.34852	1.23601	-1.169	1.44294	-3.25083	0.252	-0.999	0.762313	0	0.580466	-1.44	-0.958597	-1.501	0.373293
ARF4	-0.273166	-1.51851	-1.234	1.61318	2.14218	0.001	0.265	-0.224506	0	1.56401	-0.711	0.327999	-1.199	-1.97262
ARF5	-0.670306	0.296678	0.234	-0.600913	0.843667	-0.272	0.344	-0.328579	0	-1.35545	-0.971	-1.29688	-0.659	1.44347
ARF6	-2.29506	-1.76971	-0.528	0.431772	-1.32736	0.499	-0.723	-0.964084	0	-0.182045	-0.179	0.262356	-2.457	-1.01324
ARFGAP1	2.08974	0.149414	1.61	0	1.54572	-0.119	-0.007	0	0	0.407218	1.562	-1.1092	0.957	1.61219
ARFGAP2	-1.47841	-1.79283	1.129	-1.84958	-0.166552	-0.852	-1.956	0	0	0.276311	-0.832	-0.308295	-0.509	1.95761
ARFGAP3	-1.98998	-0.440019	-0.5	-1.19953	-1.88556	-0.701	0.181	0	0	-0.501319	-0.969	-1.21483	-0.453	1.08324
ARFGEF1	-1.72606	-1.11574	0.959	-2.24124	-1.70611	-0.724	-1.067	0	0	-0.539612	2.273	-1.20277	0.417	-0.777216
ARFGEF2	0.0195051	-0.761075	1.025	0.602778	-1.44399	0.667	-0.657	0	0	-0.260222	-0.604	0.956351	2.114	-1.57415
ARFIP1	-2.37284	-0.214976	-1.012	-2.24803	-0.363332	0.988	-0.854	-0.276646	0	-2.03689	-0.673	1.73709	-2.311	-0.95496
ARFIP2	1.72767	0.942122	0.763	0.641891	3.25574	1.011	-3.282	1.96272	0	0.203771	-0.726	-0.412146	0.822	0.802712
ARFRP1	-0.00229155	1.40511	0.192	0.543042	1.52165	0.121	-0.598	0.896777	0	0.371515	-0.246	-1.47663	-2.419	-0.319406
ARG1	0.880612	2.39641	0.615	0.875169	0.401747	0.001	-2.059	0.107523	1.37303	0.21778	-0.579	-1.28023	-0.284	1.38966
ARG2	0.173937	-2.50594	1.465	0	1.73877	0	0.104	0	0	-2.3505	1.962	0.863019	-1.451	0.696467
ARGLU1	0.480327	0.550388	-0.106	-3.35187	-1.32289	-0.36	1.313	0	0	0.781251	2.097	2.7599	0.423	-1.19071
ARHGAP1	-1.84286	0.756581	1.245	-0.58407	-1.37573	0.38	-3.015	-2.03422	0	-0.255655	-1.971	0.290522	-0.506	0.68571
ARHGAP10	0.704293	1.36002	0.848	0.999457	0.394683	-0.766	-0.954	0	0	-0.623051	-0.527	-0.845271	1.339	1.11004
ARHGAP11A	2.07353	0.877575	-1.383	2.31004	2.1112	-0.599	2.431	2.03945	0	-2.17566	0.7	0.363592	0.037	0.470739
ARHGAP12	-1.08613	-0.0309328	-1.091	-0.966023	0.302983	0.018	1.298	0	0	-0.946266	-0.253	1.93659	-1.698	-2.17264
ARHGAP15	-1.68206	0.0659372	0.959	-0.0198374	-3.31232	0	-0.046	0	0	-1.48451	-1.961	0.0446408	0.119	0.31594
ARHGAP17	-0.834166	-1.74642	1.245	-3.06704	-1.288	-0.703	-0.002	0	0	-0.105738	2.098	1.09143	-0.858	0.569152
ARHGAP18	-3.25061	0	-2.262	-2.87557	-2.34508	0.176	0.552	0	0	0	-0.807	-2.81746	1.185	0
ARHGAP19	0.593491	-1.2344	-0.984	-0.242575	-0.251704	0.275	2.014	0	0	0.418086	1.607	-0.423088	1.512	-0.721936
ARHGAP20	-1.8146	0	-0.94	1.62446	-1.83483	0.045	-2.606	0	0	0	0.995	-2.0561	-0.36	0
ARHGAP21	0.347134	0	-1.988	0	1.50685	-0.158	1.836	0	0	0	-0.525	-0.613421	0.86	0
ARHGAP22	-0.954927	-1.08982	0.856	0.267501	-0.332932	0.281	-0.723	0.58352	0	-0.356866	-0.875	0.359394	-0.225	-2.05276
ARHGAP23	-1.15502	0	-0.612	0	-1.74331	-0.035	0.047	0	0	0	-0.684	-0.58259	0.554	0
ARHGAP24	0.253669	0.393021	0.857	-0.0633715	3.5778	0.825	-1.912	0	0	-2.04321	-0.059	-1.03259	0.074	0.22468
ARHGAP25	0.684569	0.800842	0.533	0.217442	-4.0112	-0.817	0.099	1.75611	0	-1.48636	-0.678	2.07964	1.257	2.62093
ARHGAP26	0.532417	0.650543	-0.698	-0.161919	-0.45769	-0.809	-0.908	0	0	-1.27696	0.06	3.13304	0	2.15163
ARHGAP27	0.429958	0	0.803	0	-1.12828	-0.183	0.158	0	0	0	1.638	-0.0691632	-0.081	0
ARHGAP28	-0.278651	0.269236	-0.058	1.06903	3.49669	0.238	-0.167	0	0	-0.908447	-0.131	-1.94634	-1.45	-1.33636
ARHGAP29	-1.02605	-0.913232	0.486	0.291903	0.713871	0.81	-1.624	0	0	0.409236	-0.17	-1.62583	-2.308	0.52702
ARHGAP30	-2.06898	0	0.383	1.83647	-2.74657	-0.804	0.278	0	-3.75548	0	-1.509	-0.148354	0.259	0
ARHGAP31	-0.538406	0	0.607	0	0	-0.098	-0.217	0	0	0	-0.2	-2.25482	0.844	0
ARHGAP32	-2.57309	0	-1.974	2.44165	0	-0.962	-1.053	0	-5.65792	0	1.553	-0.371518	-1.254	0
ARHGAP33	1.9112	0.344345	-0.414	1.17385	3.53345	-0.6	0.273	0	0	-0.266482	1.584	0.490967	-0.806	1.02562
ARHGAP36	-1.445	0	-1.38	0	0	-0.836	0.07	0	0	0	-0.626	-1.25052	0.483	0
ARHGAP39	0.319828	0	1.53	0	0	0.001	0.082	0	0	0	-0.022	-0.671584	-0.136	0
ARHGAP4	-0.877291	-0.176163	0.155	-1.30731	-3.30005	-0.114	-1.269	1.23671	0	-0.567873	-1.365	-1.03249	2.618	2.08315
ARHGAP44	0.40377	0	1.037	0.298558	0	-0.67	-0.877	0	0	0	0.417	0.757717	0.105	0
ARHGAP5	-1.40896	-0.437694	-0.502	-0.971107	1.10558	0.912	-0.289	-3.17265	3.42157	-1.97649	-1.698	0.860811	-1.627	-0.706109
ARHGAP6	0.4733	0.512768	-1.519	0.357332	0.0852891	-0.138	1.29	0	0	-0.10462	-1.228	1.27277	1.578	-0.536785
ARHGAP9	-1.34118	0	-0.893	2.52392	-4.68308	-0.003	-0.285	0	0	0	-0.999	-0.319282	0.865	0
ARHGDIA	1.25267	0.723432	1.05	0	0.96768	0.302	-2.586	4.0841	0	2.00359	-1.431	0.810859	-1.821	0.0509847
ARHGDIB	-1.40649	2.04443	0.416	0.260347	-2.46734	-0.881	-0.672	-0.451733	-5.7165	0.0978892	-1.319	-0.357022	1.589	2.38574
ARHGDIG	-1.06785	0.256418	-1.032	-1.0745	-0.376532	-0.654	0.088	0	0	-0.339953	0.591	-1.32749	0.109	0.218399
ARHGEF1	-0.531767	0.712476	2.7	-1.54356	-0.975256	-1.103	-0.299	-0.731785	-3.90053	0.445334	-0.232	0.02305	1.968	1.01896
ARHGEF10	1.18395	0.708894	2.512	0.950505	-2.52025	-0.001	-0.012	0	0	0.187988	-0.453	1.52697	1.224	-0.197382
ARHGEF10L	0.0190331	0.681949	-1.949	1.57269	-0.704473	0.402	1.689	0	0	-2.03995	0.937	-1.05389	-0.766	1.2938
ARHGEF11	-1.50519	-0.0108643	0.923	2.35101	2.24288	-0.531	-0.975	0	-8.70405	-1.31091	-0.563	-1.25621	0.286	2.33401
ARHGEF12	-0.614888	-1.10334	-0.594	-1.43996	-0.0884316	0.154	-0.573	0.119825	0	-0.232984	0.264	0.0150687	0.851	0.49778
ARHGEF15	0.801963	-0.933637	0.71	0.528354	0.27616	0.349	-0.566	0	0	-1.19548	1.572	-1.37406	0.039	3.25447
ARHGEF16	1.24127	1.46685	0.656	0.0544824	-0.330442	0.364	-0.501	0.874733	-1.74389	-0.607547	1.792	0.554605	0.872	1.02367
ARHGEF17	1.15911	2.26527	1.27	-3.20189	2.31382	0.85	-2.149	0	0	1.42054	-0.769	-0.552027	1.28	1.11663
ARHGEF18	0.749984	1.0906	1.25	-1.20077	-1.22912	-0.217	-1.132	0	0	2.62992	0.647	-0.0244348	0.455	0.218223
ARHGEF19	0.0263336	0	-0.127	0.294874	0.897807	0.405	-0.389	0	0	0	0.264	0.796802	-2.068	0
ARHGEF2	2.68122	-0.182356	-0.828	2.58277	2.17444	0.011	-0.385	1.05134	0	0.369311	0.14	1.09471	0.735	2.52481
ARHGEF25	-1.2802	0	-0.164	0	0	0.003	-1.009	0	0	0	-0.299	-1.14683	-0.52	0
ARHGEF26	0.445685	0	0.518	1.30814	0	0.261	0.302	0	0	0	0.387	-0.825968	-0.771	0
ARHGEF3	-0.704034	2.36228	0.223	0.0971709	-2.17426	0.138	0.082	0	0	0.119139	-2.638	0.0172641	-0.841	0.279387
ARHGEF37	-0.81431	0	-1.106	-0.726331	0	-0.768	-0.323	0	0	0	1.543	0.730869	-1.505	0
ARHGEF38	0.21955	0	-0.652	-0.805102	0	0.385	1.027	0	0	0	0.29	-0.436024	0.772	0
ARHGEF4	1.55716	-2.10752	0.281	0.21091	1.43569	-0.106	-0.614	0	0	0.113447	-0.005	3.80472	1.874	0.277267
ARHGEF40	-2.0768	0	-1.222	0.19778	0	0.82	0.754	0	-2.89879	0	-0.418	-3.08305	-0.024	0
ARHGEF5	0.440841	-0.925298	2.374	0.596418	0.992018	-0.931	0.681	0	0	-1.13769	-1.523	1.48753	-1.498	1.34613
ARHGEF6	-3.35749	1.22072	-1.151	-1.67687	-4.51065	-0.001	0.675	1.11991	-7.54372	-0.000254987	0.222	0.806099	-1.75	0.484148
ARHGEF7	-2.22014	0.292745	-0.689	0.753018	0.968585	-0.002	0.147	-0.572561	-12.8136	-0.175058	0.421	1.8243	2.852	-1.01128
ARHGEF9	-1.02586	-1.67495	1.088	0	0.785053	-0.787	-0.273	0	0	-1.90968	0.094	-0.0434704	0.584	-1.10699
ARID1A	2.82583	0.218749	1.098	-0.554158	1.95327	0.677	0.617	0	0	1.18687	1.938	0.315432	1.221	0.701035
ARID1B	2.00595	0	0.316	0.974556	-0.313411	0.158	0.729	0	0	0	0.998	2.12153	0.69	0
ARID2	0.387083	0	-0.329	0	0.557209	0.001	-0.104	0	0	0	0.161	0.023916	0.714	0
ARID3A	2.48368	-2.02712	-1.279	-0.638253	3.94663	0.001	0.264	-0.00116254	0	-0.388075	2.235	1.52924	4.079	0.882446
ARID4A	-0.617243	-1.61158	-0.263	-2.78142	-0.631641	0.691	0.265	-1.80768	0	1.36768	0.749	2.28944	-0.05	-0.35499
ARID4B	0.916409	-1.08418	-1.765	0	0.279846	0.67	2.626	0	0	1.16685	-1.309	1.86696	0.328	0.11846
ARID5A	-1.77529	-0.689865	-1.042	-0.234752	-2.19074	-1.007	2.404	0.333449	0	-0.656549	0	-2.26458	-1.493	0.953075
ARID5B	-0.105638	0.215506	1.363	0	-1.65149	-0.218	0.696	0	0	0.30117	0.095	-0.285873	0.152	-1.00137
ARIH1	0.868931	-2.06247	0.079	0.982047	1.33619	-0.579	1.108	0	0	0.416759	0.406	0.618683	0.821	-0.24429
ARIH2	-0.00103539	-0.569905	1.048	-2.78827	0.278724	-0.222	0.87	0	0	-0.0334281	-0.1	0.708203	0.993	-0.187761
ARL1	-1.6521	1.33452	0.167	0.916486	-0.673778	0.005	0.094	-3.68623	0	1.009	-0.184	-1.14834	-1.608	-1.9487
ARL10	-0.4144	0	-0.395	0.828651	0	0.521	-0.263	0	0	0	-0.291	-0.55305	-0.944	0
ARL11	-0.491348	0	-0.576	-0.399942	0	-0.059	0.181	0	0	0	-0.522	-0.254044	0.33	0
ARL13B	-0.110282	0	0.397	-2.62929	0.852478	1.021	1.112	0	0	0	-1.118	0.444884	-0.392	0
ARL14	-1.7698	-2.34179	-0.311	-1.43315	0.702181	0.965	-0.169	0	0	-2.991	-0.183	-1.27337	0.598	0.56738
ARL15	-0.94672	0.271404	-0.596	-1.75075	-0.390869	-0.059	-0.431	0	0	2.09306	0.299	-0.768586	-1.396	-0.411175
ARL16	0.498806	0	1.798	0	0.110894	-0.038	-0.379	0	0	0	0.551	0.184824	-0.908	0
ARL2	0.725542	0.894594	0.524	0	2.219	0.572	-1.136	0	0	0.618613	-1.267	0.0727742	-0.733	0.529386
ARL2BP	-1.41048	-0.24134	0.312	-0.339023	-0.516477	0.826	-1.511	0	0	-0.577776	-0.49	-0.513483	-1.392	-0.234945
ARL3	0.415278	0.338823	-0.968	0.257162	2.24661	0.227	0.24	-0.489616	0	-1.45056	-0.381	1.08461	-0.214	0.547531
ARL4C	2.26944	-0.436602	0.772	0	0.649035	0.839	1.672	0	0	-1.35625	1.714	1.17162	1.993	0.158789
ARL4D	1.49188	0.788149	0.603	0	0.763876	0.284	-0.09	1.7709	0	1.79798	1.403	-0.276807	-1.806	-0.290091
ARL5A	-0.0838753	0.422269	-1.373	0	-2.9518	0.426	-0.451	0	0	-0.108142	3.038	-0.121113	0.512	0.341549
ARL5B	0.710852	0	-1.252	-0.70777	2.00072	0.001	2.26	0	0	0	1.106	0.377645	-1.775	0
ARL6	1.80433	0	-0.276	0	2.05749	-0.613	1.491	0	0	0	-1.221	2.41031	0.925	0
ARL6IP1	0.105812	-0.5327	-0.806	2.17165	-1.84694	0.001	0.3	0	3.34519	0.505283	-1.933	0.921657	0.58	-2.3396
ARL6IP4	0.936506	-0.446237	0.202	0	1.20977	0.759	-0.504	0	0	0.945666	1.214	-2.04484	0.498	1.12813
ARL6IP5	-1.45325	2.09112	-1.984	-1.38424	-0.825675	-0.266	0.754	0	0	0.775441	-1.911	1.28197	-0.928	-2.4235
ARL6IP6	1.58525	0	0.674	0.106463	0.943331	0.001	1.24	0	0	0	0.328	2.11297	-0.922	0
ARL8A	-2.0356	0	-1.152	0	-1.47127	-0.723	0.337	0	0	0	-2.515	0.731581	-0.593	0
ARL8B	-1.28561	-0.55286	-0.396	0.0537998	0.364098	-0.62	0.736	0	0	0.119641	-2.32	0.554397	-1.437	-0.765946
ARL9	-1.77432	0	-0.964	0	-1.60696	0.003	-0.339	0	0	0	-0.509	-0.384463	-0.894	0
ARMC1	0.510563	2.1457	-0.9	0.233144	-1.01385	0	0.681	0	0	0.833441	0.962	-0.85246	1.406	-1.88043
ARMC10	-0.00111179	0	0.387	-1.20019	0.266153	-0.004	1.551	0	0	0	-0.422	-1.47511	0.894	0
ARMC2	0.898581	0	2.345	-2.48446	-1.41571	0.163	0.568	0	0	0	-0.348	2.18274	1.531	0
ARMC3	-0.128651	0	2.16	0	-1.37318	-0.22	-1.498	0	0	0	0	0.674051	-0.058	0
ARMC4	0.842103	0	1.737	1.67357	-0.0796206	-0.406	0.628	0	0	0	-0.011	-0.533117	-0.627	0
ARMC5	0.800904	0	-0.785	-0.00966896	0.292342	0.533	-0.795	0	0	0	0.825	0.776625	1.428	0
ARMC6	1.81266	-1.34925	-0.245	0.830906	0.0580929	0.736	0.039	0	0	3.01685	0.703	-2.49962	1.85	2.87194
ARMC7	0.921356	0.852077	0.9	0.600666	0.75657	-0.267	-1.734	0	0	-1.36255	0.804	0.428763	0.26	1.81727
ARMC8	-0.22166	-1.12252	-0.175	-0.295034	1.9636	0.221	0.336	0	0	-1.80682	0.286	2.59894	0.171	-2.91233
ARMC9	2.23483	-0.339354	1.059	-0.0211812	2.56018	0.872	-0.292	0	0	1.87996	0.795	0.294464	1.274	-0.669959
ARMCX1	-1.74287	1.32512	0.087	-3.04553	-0.938936	-0.001	0.278	0	0	0.623203	-1.51	0.860228	-2.011	-1.44754
ARMCX2	-0.991459	-0.464394	0.956	-2.3391	1.3306	-0.499	-1.222	0	0	0.729954	-0.057	-0.233343	-2.135	0.64499
ARMCX3	-2.13035	-0.309728	-1.465	-0.41496	0.803637	-0.361	-0.566	0	0	-0.411607	-2.295	-0.398294	-1.691	0.0433949
ARMCX4	-0.145475	0	0.123	-1.19029	0	0.644	-0.001	0	0	0	0	0	0.099	0
ARMCX5	-0.752879	-0.204222	0.335	0.518263	0.052699	-1.17	-1.172	0	0	2.13822	0.914	-0.765376	-2.834	-0.309598
ARNT	1.09328	0.635592	1.689	-1.03098	2.31502	-0.309	0.221	1.20958	-4.60788	-0.280237	0.395	1.03003	0.271	2.40373
ARNT2	-0.791917	1.72033	-0.513	0.692594	-0.84595	0.231	-1.373	0	0	0.25921	0.915	-0.761144	-2.587	-0.364528
ARNTL	-1.84782	-0.542938	1.85	0.751049	-2.65969	-1.16	-0.535	-0.663145	0	-2.34863	-1.098	1.6984	-0.853	-0.840093
ARNTL2	-0.793759	0.389772	-2.002	2.8269	-1.32993	0.17	-0.669	0	0	-0.847952	1.318	-0.207768	-0.971	-1.30961
ARPC1A	1.922	1.35109	-0.117	1.13272	2.59635	-0.434	-1.112	2.60191	0	-0.701694	0.217	0.942291	0.029	0.152335
ARPC1B	-1.26847	0.882206	0.969	1.17081	-2.41116	-0.844	-0.622	0	-1.08241	0	0	-1.21884	-1.439	0.584139
ARPC2	-1.04423	1.9099	-0.353	0	-1.59599	-0.827	-0.749	-0.969663	0	0.529362	0.596	-1.55116	-0.09	-0.36278
ARPC4	-0.136418	0.078824	0.01	0	0.968415	0.663	-0.358	0.916211	0	0.150559	-1.144	-1.01291	-0.707	-0.0175499
ARPC5	-0.364188	1.62506	-1.613	-0.38214	-0.0291466	0.639	0.427	0	-3.01786	1.16356	-1.149	1.06355	-1.511	1.52239
ARPC5L	0.561265	0.207494	0.633	1.6781	-0.652428	0.233	0.392	0	0	-0.559549	-0.91	0.596446	-0.066	0.309438
ARPM1	0.302335	0	1.993	0.401392	0	-0.865	-0.194	0	0	0	0.562	-0.413489	-0.684	0
ARPP19	-0.917245	-0.959644	-2.425	0.270547	1.07653	-0.676	-0.304	0	0	-0.247431	-1.183	2.82941	-1.264	-0.159569
ARPP21	-0.00793039	0	-1.835	0.571328	0	0.15	-0.776	0	0	0	2.2	-1.19431	0.863	0
ARR3	1.48767	-0.545208	-0.498	0.233375	1.87183	-0.187	1.505	1.89951	0	0.447611	0.109	-0.737386	1.331	-0.276293
ARRB1	-0.269937	0.466392	-2.389	1.54579	-3.86953	0.158	-1.344	0	0	-0.622371	1.422	0.638015	1.495	1.60443
ARRB2	-0.553628	0.0864749	0.818	2.26323	-2.89012	-0.313	-2.035	0	0	-0.12144	-0.804	3.21958	0.248	-2.3079
ARRDC1	-0.0850345	0	2.273	-1.84071	0.43661	-0.135	-1.144	0	0	0	-0.822	0.705584	0.286	0
ARRDC2	-1.101	0	0.984	0	-3.6094	0	-1.101	0	0	0	-0.616	-0.62148	2.267	0
ARRDC3	0.481923	0	-1.643	-1.94135	0.769837	0.171	1.864	0	0	0	1.615	1.1876	-0.66	0
ARRDC4	-0.846182	0	-0.068	-0.0498627	-2.40175	-0.798	-0.206	0	0	0	-0.237	1.62025	-0.253	0
ARSA	-2.50513	-1.16089	-0.955	-2.24463	0.189738	-0.24	-1.13	-3.00736	0	2.00281	-2.012	0.503394	-0.603	-0.0210935
ARSB	-1.6719	-0.545258	2.126	1.6234	2.06982	0.118	-1.024	-2.71888	0	-2.14373	-1.794	0.208029	-1.493	-2.21802
ARSD	-2.69185	0.947238	0.504	-3.12493	0.975781	0	0.487	-4.11528	0	-1.72757	-1.136	0.758537	-1.821	-0.675655
ARSE	-1.7579	0.139543	-0.674	1.45477	-2.04703	0.001	-2.033	-0.860861	0	0.0976369	2.005	-1.07085	-2.299	-0.802766
ARSF	-0.517148	0.153441	-1.688	-0.031173	-1.3474	0.747	1.007	0	0	-0.873266	0.329	-1.97942	0.358	1.60963
ARSG	0.478926	0	0.611	1.76147	0	-0.742	-0.672	0	0	0	1.233	1.62265	-2.547	0
ARSI	-1.39396	0	0.618	0	0	-0.373	-0.048	0	0	0	-1.482	0	-1.832	0
ARSJ	-0.051159	-0.332401	-1.056	1.24957	1.14069	-0.002	1.267	0	0	-0.0402274	-0.462	-0.748808	0.399	-1.58451
ARSK	1.99066	0	-0.536	-0.96131	3.27016	-0.334	1.133	0	0	0	0.647	0.826583	1.585	0
ART1	-0.804577	0.138499	-0.078	0	0.130635	-0.017	-0.388	0.442782	0	0.752623	-1.245	-0.835736	-0.464	-1.10528
ART3	0.649116	1.39683	1.085	-2.12342	-1.46327	0.123	0.254	5.39762	0	-0.0218596	-1.873	0.679806	-0.519	-0.687105
ART4	-0.0601125	-1.23812	1.124	0.414807	1.49059	0.415	0.612	-0.572946	0	0.430567	-2.82	0.457536	-0.056	-0.465672
ART5	0.374588	0	-0.006	1.03938	0	-0.62	-0.432	0	0	0	2.377	-1.40831	0.041	0
ARTN	0.281131	2.36518	-0.125	-1.59209	0.399545	-0.433	1.524	0	0	-1.16319	-1.177	1.70148	1.084	-1.65151
ARV1	-1.11916	0	-0.695	-1.59493	1.7949	0.001	-1.908	0	0	0	-0.894	1.33156	-1.201	0
ARVCF	1.34147	0.966167	1.319	1.38912	0.689353	0.348	0.075	-1.06793	0	-1.40561	0.844	-0.33868	-0.06	1.88859
ARX	-2.87744	0	-0.351	0	-2.99912	0.634	-1.977	0	0	0	0.917	-1.43388	-2.403	0
ASAH1	-4.10162	-1.99093	-1.273	-0.132948	-1.18627	-0.863	-2.041	-0.361642	0	-1.80465	-0.779	-2.22322	-1.07	-0.482777
ASAP1	0.429641	-2.36787	0.786	1.28674	0.414442	0.392	0.982	0	0	-0.0486118	1.859	-1.88016	2.002	-2.00058
ASAP1-IT1	0.0961053	-1.05514	1.144	0	-1.64727	-0.104	0.379	0	0	0	0	0	1.979	-0.441321
ASAP2	0.468145	0.40506	0.028	0.946261	1.43633	0.471	0.628	0	0	-0.895994	0.514	-1.65586	0.602	-0.926138
ASAP3	-1.86785	-0.542451	-0.8	-1.80286	0.447273	-0.273	0.898	0	0	0.221164	-0.328	-3.68578	-0.458	0.128691
ASB1	0.262789	1.25314	-0.822	0.923489	0.0655399	-0.405	-1.328	0	0	0	-0.084	0.19141	-0.304	1.34044
ASB10	-0.0234686	0	0.052	0	0	0.158	-0.18	0	0	0	0.069	0.566514	-0.723	0
ASB11	-0.593415	0	0.277	0	0	-0.166	-1.509	0	0	0	-1.774	-0.222565	1.941	0
ASB12	-0.42377	0	1.756	0	-1.1098	-0.241	-1.496	0	0	0	0.796	-0.227387	-0.599	0
ASB13	-0.379955	1.81973	-1.736	-2.58841	1.53951	0.282	-0.638	0	0	1.40429	-1.928	-0.388334	0.516	0.457043
ASB14	1.32925	0	0.81	0	0	1.003	0.729	0	0	0	0.706	-0.768015	0.776	0
ASB15	0.170871	0	0.051	0	0	-0.51	2.012	0	0	0	-1.506	0.855547	-0.484	0
ASB16	0.242873	0	0.606	0	0	0.746	-1.049	0	0	0	-0.023	0.368914	-0.054	0
ASB17	1.55316	0	0.174	0	0.0722562	0.711	0.714	0	0	0	1.396	0.149024	0.893	0
ASB2	-0.155319	0	-0.978	0.602851	-1.30937	-0.002	-1.356	0	0	0	0.192	1.38721	1.024	0
ASB3	-0.269453	0	0.157	-2.0171	3.06467	-0.361	-0.388	0	0	0	0.87	-0.445697	-1.642	0
ASB4	1.1161	-0.37213	-0.845	0.0944388	1.30676	0.988	-0.431	0	0	1.62622	-0.258	0.108363	1.634	-0.149955
ASB5	-0.457426	0	0.142	0	0.492117	0.533	-0.196	0	0	0	-0.895	-0.338352	-0.948	0
ASB6	-0.351023	-0.0800078	1.117	-0.939346	-2.26722	0.192	1.054	0	0	0.758883	-1.42	1.22284	0.9	-1.70236
ASB7	1.07869	-2.25832	0.921	0.794057	1.24294	-0.278	0.351	0	0	0.723873	0.659	1.92041	-1.529	1.03064
ASB8	-2.05741	0.982441	-1.866	-0.010535	-1.82668	-0.578	-1.595	0	0	-1.61727	-2.571	2.18558	-0.892	0.964821
ASB9	0.149425	0.654629	-0.785	2.04364	0.0536424	1.018	-1.638	0	0	-1.23982	-0.336	0.883365	-0.063	-0.0958652
ASCC1	-0.905991	-0.572915	0.676	-3.02735	0.57792	-0.502	0.166	0	0	-0.232677	0.402	0.474917	-1.042	0.0752719
ASCC2	-0.429374	-0.428002	-0.223	1.08723	0.515239	-0.947	-0.213	0	0	0.397359	-1.423	-0.349925	-0.222	0.382028
ASCC3	-0.0841932	-0.676399	-0.867	-1.70559	-0.161446	0.282	0.46	0	0	1.58422	-0.416	0.48713	0.696	0.0378518
ASCL1	4.23944	2.43481	-1.075	3.46963	0.836391	0.28	-0.918	3.50083	9.59167	-0.743977	-0.027	-2.33887	-0.692	0.967025
ASCL2	0.265426	-0.908642	-0.748	0	2.29242	-0.134	0.961	0	0	-0.337653	-0.916	0.0525871	-0.011	0.58864
ASCL3	-0.0965146	-0.943669	-0.345	1.44339	0.698029	-0.417	-0.739	0	0	-1.37714	1.328	0.341069	-0.18	-0.128787
ASF1A	-0.453259	1.52353	-1.446	0	-1.79913	0.19	1.842	0	0	0.455576	-1.482	0.722056	-1.441	0.00163562
ASF1B	6.41814	0.721328	1.842	2.78749	3.01246	0.876	1.184	0	8.01227	1.29696	1.03	-0.297356	0.958	0.809927
ASGR1	-0.792706	0.20543	-0.31	0.0157493	0.772448	0.001	-0.249	-2.18469	0	-0.487236	0.395	0.887822	-1.184	-0.608535
ASGR2	1.68135	-0.589775	-0.536	0.823349	1.28294	0	-2.065	0.609379	0	1.15457	-0.431	1.33492	2.422	1.57104
ASH1L	0.00398262	-0.879334	-0.722	-0.903298	1.29518	0.607	-0.514	0	0	1.10134	-2.123	0.339751	1.694	0.117573
ASH2L	-2.03462	0.837414	1.266	-0.834595	-2.40817	-0.42	-1.47	0	0	0.0999854	0.19	-3.41507	-1.058	0.464347
ASIP	-0.242581	0.00751227	-0.833	0	1.15202	0.093	-1.659	0.119127	0	-0.485365	-0.276	-1.0647	0.547	1.59485
ASL	-1.6456	-0.747926	-0.161	0.390228	2.29365	0.002	-1.177	-2.1914	0	-1.79822	-1.085	-1.23445	0.591	-0.5824
ASMT	0.229421	0	1.363	0	0	-0.125	0.982	0	0	0	0.214	0	-1.921	0
ASMTL	0.10107	0	1.568	0	0	0.638	0.315	0	0	0	0.896	0	-3.191	0
ASNA1	1.64455	0.576489	1.017	-0.0543506	2.37005	-0.297	-0.915	1.6398	6.33614	1.32785	-1.131	-2.86352	-1.337	-0.739952
ASNS	0.197483	0.977649	-2.766	1.02676	-1.55039	1.007	0.684	0.714215	0	0.215974	1.167	-0.569295	-0.215	-0.00780993
ASNSD1	-0.723746	-1.16379	-0.056	0.178945	0.63213	0.12	-1.062	0	0	0.78394	0.76	-0.630734	-0.54	-1.42289
ASPA	-3.46582	0.184544	-0.898	-2.29637	-3.38549	-1.079	-1	-0.662711	0	-1.80905	-0.835	1.35638	-1.91	0.328764
ASPDH	0.489066	0	-1.764	0	1.13362	-0.81	-0.877	0	0	0	-0.257	2.22633	1.642	0
ASPG	0.276946	0	1.734	0	0	-0.176	-0.156	0	0	0	0	-0.49973	-0.283	0
ASPH	-0.5669	1.76928	0.333	0.937798	-1.57386	1.116	0.547	-2.0144	0	-2.37746	-0.26	-0.665453	1.349	-1.1247
ASPHD1	-2.40516	0.866037	-2.658	-1.3029	-1.2755	-0.105	-0.278	0	0	-1.62987	-0.759	-0.284313	-0.28	-0.270472
ASPHD2	0.352144	0	0.179	2.86978	-0.840564	-0.51	-0.851	0	0	0	0.838	-0.724202	0.035	0
ASPM	3.4188	-0.144939	-1.279	2.68791	3.13089	0.007	1.532	0	0	0.969282	0.929	0.326554	2.877	0.303188
ASPN	-0.328433	-1.30861	-0.428	-0.202372	-1.02859	0.81	-1.054	0	0	0.543601	1.734	0.924961	0.452	-1.53227
ASPRV1	-0.692498	0	-1.381	0	-0.582659	-0.507	0.447	0	0	0	-0.723	-0.49752	1.412	0
ASPSCR1	-0.319039	-0.286982	1.619	-0.967891	1.3247	0.681	-1.132	0	0	0.407708	-0.871	0.790654	-1.603	-1.02032
ASRGL1	-0.103421	-0.18682	-1.419	3.73032	-3.08293	-0.664	-1.339	0	0	0.139595	0.05	2.323	-0.796	0.901833
ASS1	-1.04161	-1.8731	-2.145	0	-1.67408	0.578	-0.997	0.50304	0	0.710009	0.055	3.72833	-0.461	-1.87884
ASTE1	-0.480424	1.4605	0.747	-0.460683	0.0772547	0.466	0.335	0	0	0.0200751	-1.323	-1.59267	0.417	-1.73987
ASTN1	-0.906476	0.896372	-0.524	0.30805	1.53522	0.363	-1.125	0	0	-0.438169	-1.111	-1.8146	-0.577	-0.519317
ASTN2	-1.49146	-0.387017	0.563	-0.565288	-1.72305	-0.27	-1.463	0	0	-1.81553	-0.64	3.10866	-2.075	0.3206
ASXL1	1.57239	-1.56412	1.749	-0.13552	3.89147	0.001	0.564	0	0	-0.116812	0.793	-0.471132	0.99	-0.485866
ASXL2	-0.496393	0.71293	0.096	0.253452	-1.42638	-0.751	0.511	0	0	0.307421	-0.523	-0.389108	-0.301	-0.136664
ASXL3	1.05026	0	1.48	0	1.29582	0.525	0.301	0	0	0	1.023	-0.289079	-1.557	0
ASZ1	-1.78585	0	0.262	0	0	-0.928	-0.621	0	0	0	-1.31	-1.43843	-0.339	0
ATAD1	-1.84531	0	-2.058	-2.7148	0.554071	0.8	-1.357	0	0	0	-0.876	1.6674	-1.235	0
ATAD2	2.33403	-0.439809	-0.706	2.1262	2.60508	0.593	1.537	0	0	0.787551	0.914	-0.135688	1.855	-1.39521
ATAD2B	-0.183367	0.454234	-0.329	0	1.6285	0.051	0.378	0	0	0	0	-0.978306	0.693	-2.41607
ATAD3A	1.98374	0.115325	0.719	0	-1.6959	-0.5	1.211	0	0	2.03965	0.959	-0.321672	2.001	1.74574
ATAD3B	0.151841	0	2.086	0	-2.31706	-0.032	0.151	0	0	0	-1.052	-0.600208	2.166	0
ATAD3C	1.36442	0	0.758	0	1.18383	0.539	-0.261	0	0	0	0	-0.106702	1.229	0
ATAD5	0.815163	-0.244728	-1.332	0.583504	1.63734	0.676	0.206	0	0	1.33263	0.213	-0.0638244	2.137	-2.44133
ATAT1	0.70732	0.0819265	-1.124	-0.00858663	1.67829	0.233	-1.077	0	0	2.25075	0.269	0.132638	-0.177	0.0868965
ATCAY	-1.36489	0	-2.182	1.22685	-1.57203	-0.532	-0.879	0	0	0	-0.784	0.701698	0.16	0
ATE1	0.472335	0	1.666	-2.77168	0.559932	-0.071	1.307	0	0	0	0.048	1.20971	-0.612	0
ATF1	1.68318	-0.348862	1.939	3.08871	-0.887376	0.001	1.672	-0.659358	0	1.54577	0.652	0.582074	-1.406	-0.34826
ATF2	-3.4639	-1.83798	-0.579	-1.06798	0.692893	0.003	0.981	-1.6851	-8.43698	-0.27135	0.305	-0.0841919	1.438	-1.94659
ATF3	0.704003	-1.9378	1.182	0.140151	0.702336	-0.008	-0.098	1.63642	0	-1.21106	0.893	1.71348	-1.845	1.27121
ATF5	3.57947	-1.89799	0.512	2.80301	-0.127823	-0.783	0.401	0	10.1308	0.513366	-0.175	-1.10144	1.265	0.859754
ATF6	1.00137	-0.356977	-2.421	0.780341	1.81611	0	0.351	0.925472	0	0.724474	-0.326	1.25149	-0.434	1.01024
ATF6B	0.288031	0.306202	-0.566	0	0.827603	-0.751	-0.242	0	0	-0.757852	0.066	1.60748	-1.029	1.4494
ATF7	0.756777	-0.902579	0.944	-1.79932	-0.602888	0.237	2.558	0	0.640229	1.37521	-0.051	-1.10566	0.265	1.06356
ATF7IP	-2.1947	-0.393129	-0.558	-2.17389	-2.22993	-0.134	0.539	0	0	0.428673	-0.153	-2.15751	0.685	-1.13222
ATF7IP2	-0.307191	-0.101771	0.241	-0.130429	-1.8558	-0.107	-1.087	0	2.40283	-1.21543	0.405	-1.56899	2.436	-0.482547
ATG10	-0.226455	0	1.24	0	-1.71821	-0.7	0.03	0	0	0	1.756	-0.275931	-0.931	0
ATG12	1.1472	-0.0209449	1.794	0	-1.07126	-0.523	2.047	0	0	-0.404858	2.625	0.000659584	-0.165	-0.653838
ATG13	-1.65595	-0.902546	1.587	-1.39853	-1.04655	-0.212	-1.591	0	0	-0.413871	-0.79	-1.00894	-0.048	0.332279
ATG14	-2.75014	-2.482	1.024	-3.24052	-0.698675	-0.8	-0.974	0	0	0.157272	-0.227	0.0115802	-1.84	-0.0518294
ATG16L1	1.10506	0	1.022	2.24842	-0.0376545	-0.364	-0.603	0	0	0	1.42	-0.393181	-0.167	0
ATG16L2	-0.131257	0	1.018	0	-1.8252	-0.002	-0.609	0	-2.95198	0	0.452	2.65093	0.896	0
ATG2A	0.200028	1.01909	1.121	0	-0.468586	-0.956	0.018	0	0	1.07185	0.574	-2.20634	-0.536	0.995537
ATG2B	-0.222546	-0.641432	0.214	-2.1396	0.574779	-0.603	0.384	0	0	0.638224	0.624	0.96947	0.136	-0.894541
ATG3	-1.49685	0.168482	-0.987	0.850202	-3.45757	-0.005	-0.078	0	0	-1.14903	-1.148	0.70505	1.616	-1.47961
ATG4A	-1.33828	0.517067	-0.162	-0.483591	-2.67439	-0.001	0.946	0	0	-1.82829	0	0.569323	-1.008	-0.107113
ATG4B	0.526055	0.24269	1.827	0	-1.18884	0.781	-0.376	0	0	-1.44171	0.175	-0.501566	1.513	0.632957
ATG4C	-0.807299	0	0.021	-1.57647	0	-0.001	1.126	0	0	0	-0.147	0	-1.4	0
ATG4D	0.667064	0	0.124	1.51615	-0.617346	0.576	1.318	0	0	0	-0.914	-1.33306	1.217	0
ATG5	-1.11561	-1.49035	0.757	1.33755	-1.22918	-0.877	0.692	0	0	-0.298595	-0.97	0.287987	-2.164	0.254545
ATG7	-1.2162	0.991199	-1.574	0.633721	0.699749	0.256	0.289	0	0	-0.972741	-1.21	-1.11759	-1.608	-0.420999
ATG9A	0.185549	-0.973963	0.167	-1.77992	1.27379	-0.11	-1.493	0	0	-0.516427	0.78	0.818016	1.174	1.2759
ATG9B	-0.751602	0	-0.077	0	-2.83474	-0.074	-0.629	0	0	0	-0.9	1.87819	0.648	0
ATHL1	-0.0429681	0.709035	1.571	-0.746851	0.172827	-0.384	0.014	0	0	0.706288	0.085	-0.121565	-0.41	-1.73824
ATIC	1.51336	-0.642873	1.938	0.970478	1.43572	0.077	-0.418	0.695962	0	0.603232	2.312	-2.80795	0.355	0.723883
ATL1	-1.9072	0	-2.17	0.383526	-1.49862	-0.097	-0.659	0	0	0	-0.325	1.39772	-2.426	0
ATL2	0.61237	0	0.428	-0.57209	0	0.381	0.733	0	0	0	1.43	1.10827	-1.888	0
ATL3	-0.501924	0	-0.691	-0.441732	-1.08004	-0.744	0.99	0	0	0	0.94	-1.09588	0.703	0
ATM	-1.67511	0.0432237	0.118	-2.10319	-1.64234	-0.068	-1.659	0	0	0.602511	0.438	-0.425191	1.152	-2.01174
ATMIN	-2.00829	1.44225	-1.016	-1.26999	-0.387048	-0.06	-1.804	0	0	0.579461	-1.639	0.498704	-2.157	-0.848123
ATN1	-0.695438	-0.57249	1.004	-0.758223	0.764549	-0.483	0.803	-0.894073	-3.14752	2.06137	-0.246	-0.669497	0.253	-0.622561
ATOH1	0.102996	0.82984	-0.365	-0.517805	2.62467	-1.091	-0.519	0	0	-0.300947	-0.301	-1.16361	0.761	0.384456
ATOH7	-0.348714	0	0.642	0	0	0.601	0.283	0	0	0	-0.357	-0.0531708	-1.97	0
ATOH8	0.704527	0	0.102	0.659172	0.213782	0.192	-1.452	0	0	0	2.398	1.13075	-1.251	0
ATOX1	-0.0220247	-0.695721	1.701	2.43954	-0.910475	-0.858	0.117	0	0	0.119691	-0.873	-0.0933122	-0.912	-0.107776
ATP10A	-0.921056	2.25107	-1.97	-0.0745761	-1.82651	-0.68	-0.29	0	0	-1.82754	-1.591	1.54069	1.401	0.0120651
ATP10B	-0.615363	-0.407599	-1.011	-0.304908	-0.39944	1.06	0.192	0	0	0	-1.486	0.36684	0.425	-0.380843
ATP10D	-2.69035	-0.351563	0.205	0	-1.34614	-0.939	-1.554	0	0	0.48565	-2.234	-1.21674	-0.593	-0.96384
ATP11A	0.880373	1.3153	0.884	0	1.59571	0.002	-0.535	0	0	1.52855	-0.325	0.706446	-0.233	-2.15503
ATP11B	-1.03834	-0.985552	-0.764	-0.330121	-1.72995	0.821	0.137	0	2.21509	-0.0153684	-1.469	0.827074	-0.669	-1.63409
ATP11C	0.333669	0	1.506	2.14172	-2.66992	-0.969	1.082	0	0	0	0.993	-0.661044	-0.479	0
ATP12A	-0.393947	0.5771	0.101	0.422544	-2.49743	-0.001	-2.213	1.18101	0	-0.350259	-0.3	2.06925	0.412	-0.765892
ATP13A1	0.307277	-0.2395	1.923	0.0518604	-0.860272	-0.105	-1.858	0	0	1.68875	0.706	0.424675	1.573	-2.28539
ATP13A2	0.819501	0.56943	-0.172	0	-0.499904	-0.067	-0.525	0	0	-0.298643	0.164	1.96978	-0.688	2.13883
ATP13A3	4.23249	-2.59442	1.07	0.16393	2.29528	0.002	2.877	1.85939	6.48678	0	2.458	1.49072	-0.428	-1.01891
ATP13A4	0.450876	0	0.335	0	0.659205	-0.406	-0.088	0	0	0	-0.2	-1.1003	1.993	0
ATP13A5	0.359175	0	-1.396	0	2.08087	-0.707	0.295	0	0	0	-0.069	1.28342	-0.537	0
ATP1A1	0.626088	-0.49496	-0.538	0	1.33511	-0.014	0.484	0	0	0.409424	-1.211	1.84128	-1.419	1.58701
ATP1A2	-0.947901	0.701103	-1.865	0.131927	1.4507	-0.388	-1.136	-1.62216	0	1.29096	-0.527	-0.529811	0.244	-1.03434
ATP1A3	-0.567514	-0.634663	-1.123	-1.06654	-0.987098	-0.001	-0.427	0.228988	0	-0.124389	-0.913	0.587125	1.362	1.13266
ATP1A4	0.331537	0	-0.016	0.132483	0	0.383	0.256	0	0	0	0.317	-0.0403177	-0.155	0
ATP1B1	-0.833688	-0.794029	-2.742	0	-0.076271	0.958	-0.38	0.840885	0	-0.464099	-0.635	1.78888	-0.782	-0.479395
ATP1B2	-1.29828	-1.64057	-2.288	0.379765	0.979854	0.629	-1.58	0.562475	0	0.431224	-1.212	-0.997454	0.044	0.19432
ATP1B3	1.90723	0.758567	1.64	2.62485	2.43912	-0.656	-0.393	-2.88171	0	1.59437	0.262	-0.292776	1.716	-0.204593
ATP1B4	0.955602	2.62141	-0.529	0	0.47937	-0.284	1.604	0	0	0.47628	-1.03	-1.95041	0.938	0.696231
ATP2A1	0.699287	-2.26712	1.066	-0.697189	0.535374	-0.178	0.506	2.48144	0	1.10903	-0.019	-2.01455	2.115	-0.214582
ATP2A2	0.13644	-1.66203	-1.903	1.48504	0.877998	0.558	-1.076	1.76211	0	0.345725	-0.263	2.50799	0.414	-2.57419
ATP2A3	-2.58757	-0.583795	-2.117	0.913329	-3.36556	-0.001	-0.975	-1.7598	0	0.0883516	-1.092	0.00729202	-0.485	0.406561
ATP2B1	-0.624173	2.66778	-1.223	-0.0536019	-0.847826	0.002	-0.693	-3.18254	3.89264	-0.538543	0.046	-0.182424	-0.291	-1.84697
ATP2B2	1.06372	-0.411535	-0.165	1.60707	1.38455	0.797	-0.695	-0.298296	0	-0.151364	-0.27	2.38458	1.076	-1.57317
ATP2B3	-0.366815	1.26063	-1.174	0.437125	0.164373	0.424	-1.253	2.58079	0	-0.929093	-1.291	-2.12205	0.952	-0.320462
ATP2B4	-0.342844	0.822843	-0.95	-0.0963802	0.906961	-0.057	1.079	-0.461167	0	-1.44507	-0.398	-0.309596	-0.865	0.585762
ATP2C1	1.58903	0.402032	1.749	0.374713	1.42332	-0.722	0.161	0	0	1.40161	-0.37	0.666158	0.272	-0.0876101
ATP2C2	-0.500004	0.562293	-1.866	0	1.91093	-0.314	-0.489	0	0	0.196661	-0.151	1.60153	-1.923	-1.10957
ATP4A	1.22294	-0.702028	0.575	0	1.87648	-0.002	-0.225	0.225462	0	0.567032	0.902	-1.16651	0.753	1.2526
ATP4B	0.57285	0.130807	0.285	0.122661	3.03367	0.002	0.175	2.32552	0	-1.07943	-0.722	-1.64555	-0.318	-0.325277
ATP5A1	-0.521693	-0.175634	-1.643	0.45233	2.43362	-0.748	-1.843	0	0	0.523561	0.049	-0.402092	-0.724	0.346951
ATP5B	-0.314453	-0.339652	-1.19	1.40866	1.16326	0.802	-1.957	0	0	0.690056	-1.913	1.18139	-0.531	-0.357632
ATP5C1	-0.323545	0.353344	-1.565	-1.93353	2.08707	0.001	0.927	0	0	-0.801432	-0.983	0.59636	-0.018	0.263107
ATP5D	0.769649	1.44972	0.488	-1.22369	1.16269	-0.405	-0.61	0	0	1.82576	-0.417	-3.20621	1.627	1.86136
ATP5F1	0.895162	1.39081	-0.869	0	-0.605083	-0.094	-0.174	0	0	1.36005	0.043	0.885239	0.822	0.0717294
ATP5G1	-0.471357	-0.174114	-2.056	-0.468051	-0.425261	-0.467	-0.237	0	0	1.17676	0.128	1.24148	0.091	-0.373125
ATP5G2	1.85747	-0.10366	0.497	-0.365525	1.93643	0.001	-0.863	0	0	1.0026	2.16	1.31645	0.709	-0.129761
ATP5G3	0.0517999	0.292874	-1.292	1.92614	0.130404	0.566	-1.982	0	1.74379	0	0.276	-1.41894	0.589	-0.659472
ATP5I	0.91221	-0.125626	-0.61	0	-0.721804	0.834	1.467	0	0	-0.151649	-1.048	0.435465	2.152	0.653275
ATP5J	-1.42302	-0.156761	-1.064	2.29971	-1.45682	0.002	-0.638	0	0	-0.87259	-2.428	0.83522	0.5	-1.74038
ATP5J2	1.76249	0.124539	1.675	0	1.19055	-0.032	0.905	0	2.27646	0.287202	-1.424	0.0919533	-0.101	0.851818
ATP5L	-2.19846	1.6128	-2.469	-2.70109	-0.366928	0.048	-1.975	0	0	-0.969081	-0.729	0.217527	-0.493	0.533317
ATP5O	0.799515	-0.685088	1.503	0	0.578985	-0.233	-0.655	0	0	0.542925	-0.434	0.886634	0.197	0.826831
ATP5S	0.269007	0.969378	-1.38	-2.12755	0.709199	0.335	-0.134	0	5.35236	1.35949	-0.783	-0.869785	-1.958	-0.541221
ATP5SL	0.769693	0.212665	0.149	1.06445	1.27675	0.755	0.652	0	0	-0.450316	0.83	-0.713534	-0.047	-1.17622
ATP6AP1	-0.468073	0.566736	-0.458	0	0.545958	0.334	-0.984	-0.885586	0	-0.213374	-0.437	1.71573	-1.167	-0.569887
ATP6AP1L	0.157784	0	-1.063	0	-1.69942	-1.137	0.19	0	0	0	0.961	1.60988	1.556	0
ATP6AP2	-3.04617	0.796893	-1.535	-1.01728	-2.75451	-0.003	-0.674	0	0	-0.246612	-2.664	0.374675	-0.375	-2.00516
ATP6V0A1	-3.09733	0.142967	0.943	-0.570105	-0.653268	-0.263	-1.395	-0.865947	-10.6096	-0.218689	0.494	1.5737	-0.489	0.743389
ATP6V0A2	-0.194364	-0.175874	0.03	-0.195832	-0.376101	0.473	-0.088	0	0	0.0717656	-0.448	0.542308	0.472	-0.949898
ATP6V0A4	-0.0158293	-1.1297	0.197	0.0470384	-0.903616	-0.157	-0.8	0	0	-1.64476	-0.598	2.61197	1.263	1.06157
ATP6V0B	-3.8721	-1.85013	-0.631	2.16297	-2.05746	-0.552	0.79	1.44666	-12.3066	-1.11625	-0.634	-1.04632	-0.487	2.32003
ATP6V0C	-1.27954	-0.852674	1.344	0	-0.872181	-0.809	-1.138	0	0	-0.868654	-0.545	1.85948	-0.182	-1.98223
ATP6V0D1	-2.37224	0.754074	0.052	0.0918719	0.811967	-0.071	-2.275	-3.95997	0	-1.6336	-2.15	0.844886	-0.638	-0.0449183
ATP6V0D2	1.58921	0	2.301	0	0	-0.037	-0.195	0	0	0	-1.646	1.49375	1.976	0
ATP6V0E1	-1.3384	0.886095	0.669	0.166093	-2.12705	-0.002	0.154	0	0	-1.04484	-2.321	0.0915049	-0.501	-0.409778
ATP6V0E2	-0.53736	0.42985	-0.857	0	-0.140149	-0.349	-1.064	0	0	0.810637	-0.61	1.2444	-0.736	-0.428019
ATP6V1A	-3.77364	2.4831	-0.858	-1.86278	-0.00948095	-0.754	-1.362	0.742355	-9.64978	0.292078	-0.278	-0.0254225	0.006	-2.33013
ATP6V1B1	0.23584	-0.302166	-1.644	-0.638507	2.69451	-0.79	-1.309	-1.07073	0	0.58366	1.611	0.0232466	2.35	-0.691046
ATP6V1B2	-2.29269	-0.756128	0.016	1.28319	-3.26997	-0.792	-1.614	0.158925	0	-0.635659	-0.968	0.793352	-0.654	-1.50384
ATP6V1C1	-0.674764	1.84841	-1.081	-0.258331	-0.322118	-0.003	-0.498	-0.355577	0	-0.251474	-0.617	-0.930183	1.881	-1.75018
ATP6V1C2	1.58048	0	2.033	-1.60861	0	-0.001	-0.183	0	5.12086	0	-0.742	1.43402	-1.583	0
ATP6V1D	-1.11149	0.169216	0.361	0	-0.396316	-0.735	-0.909	0	0	-1.72495	-2.226	1.51158	-1.012	1.44664
ATP6V1E1	-2.07244	-0.401926	-1.08	-0.77564	-1.1688	-0.868	-1.474	-0.437452	0	-0.807656	-1.986	1.01359	-1.434	2.24073
ATP6V1E2	-0.33269	0	-1.126	0	0	-0.003	-0.035	0	0	0	-0.54	-1.37592	2.265	0
ATP6V1F	-0.539132	0.563734	0.278	0	0.27971	0.23	-0.697	-1.05926	0	-0.471593	-1.594	-0.195365	0.323	0.554673
ATP6V1G1	-0.677002	0.170548	-1.042	-0.297836	-2.76809	0.006	-0.369	0	0	1.24066	0.494	0.533647	-0.972	0.758711
ATP6V1G2	-0.314114	-0.422599	-2.275	0	0.422516	-0.248	-0.873	0	0	1.32957	-0.289	0.272664	1.894	-0.804468
ATP6V1G3	0.544912	0	-0.237	0	1.77512	0.003	1.685	0	0	0	-0.742	-1.04042	-0.002	0
ATP6V1H	-2.3582	-0.860371	-1.594	-0.552353	0.200682	-1.046	-1.558	0	0	-1.00617	-1.461	-0.535341	2.063	-1.4717
ATP7A	-2.33452	-0.0235703	-0.557	0.619331	-1.21209	-0.941	0.07	-0.0707062	0	-1.61656	-0.975	-0.610611	-1.73	-1.0398
ATP7B	1.57361	-0.878022	0.835	-0.29651	4.57051	0.935	-1.148	0	0	1.62084	0.204	0.910181	-0.356	-1.17792
ATP8A1	0.331736	1.68322	-1.742	-0.949298	-2.7503	0	0.069	0	0	0.50678	0.325	1.80033	2.265	-0.158689
ATP8A2	-1.58419	1.01228	1.332	-2.24641	-0.124988	-0.738	-1.627	0	0	-0.554114	-0.278	-1.71779	-0.522	0.209875
ATP8B1	-2.99817	0	1.55	-3.88435	-1.19792	-0.14	-2.062	0	0	0	0.541	-1.32683	-1.96	0
ATP8B2	0.177201	-0.0233775	0.464	2.28474	-3.65342	-0.828	0.425	0	0	0.329686	0.467	-1.11495	-1.469	3.70604
ATP8B3	1.06985	0.729195	2.733	0	1.69895	-0.419	-0.14	0	0	0.3229	-0.257	0.270838	-0.067	-1.48872
ATP8B4	-0.262828	1.78783	-0.953	0.54324	-1.65041	0.008	0.045	0	0	-0.662123	-1.557	1.21756	0.03	0.3192
ATP9A	-0.626565	-0.973647	-0.238	0	1.9124	0.817	-0.84	0	0	-0.381406	-1.11	-0.624034	-1.33	0.786315
ATP9B	-0.236004	1.50189	-0.385	-2.61304	1.44675	-0.93	0.119	0	0	0.400881	0.609	0.352739	-0.901	-0.383955
ATPAF1	-0.536094	0	0.642	0	1.08759	1.021	0.528	0	-6.24228	0	-0.539	1.37638	0.61	0
ATPAF2	-0.292772	-0.221886	1.475	-1.39697	-1.05667	0.174	0.326	0	0	0.223314	-0.145	1.9741	-1.165	-1.15791
ATPBD4	-0.0692134	0	-0.202	0	-1.00992	-0.028	1.626	0	0	0	-1.241	0.576794	0.095	0
ATPIF1	1.25077	0.00680115	0.597	-0.513363	-1.93743	0.736	0.791	0	0	1.78483	0.954	0.588579	0.523	0.617906
ATR	-0.447398	-1.15905	-0.598	-1.49004	1.3333	-0.01	-0.016	-0.406425	0	0.730381	0	-0.380822	1.559	-1.04619
ATRIP	0.94443	0	1.338	0	0	-0.633	0.51	0	0	0	0	1.03381	-0.137	0
ATRN	-0.890061	1.5588	-2.237	-0.60434	2.97965	0.664	-2.362	0	0	-1.08869	-0.629	-0.273473	-0.284	-0.675945
ATRNL1	-0.348792	0.0411629	-0.68	-0.809474	-0.365934	0.037	-0.201	0	0	0.273626	-0.387	1.97571	-0.873	-0.167903
ATRX	1.42255	1.66222	-0.745	0.59137	-0.0029463	0.519	-0.11	-1.48064	0	2.21685	0	1.51064	-0.157	0.713562
ATXN1	0.519422	-0.090902	-0.703	1.74141	-2.5121	-0.228	0.126	0.824648	0	0.739883	-0.269	1.24746	0.115	0.807923
ATXN10	-1.27295	1.07444	-1.545	-0.62841	1.91345	0.312	-0.594	-2.80744	0	-0.282664	-1.508	-0.769896	-0.225	0.650893
ATXN1L	-0.279987	0	1.783	0	-0.0516022	0.619	-0.078	0	0	0	-1.794	0.430826	-1.65	0
ATXN2	1.52341	0.567131	1.226	-1.09689	2.64475	-1.006	-1.624	1.83114	0	1.39054	1.163	-0.142126	0.143	0.180709
ATXN2L	1.38791	-0.935379	0.231	0.855677	1.32158	-0.614	0.927	0.294299	0	0	0	0.956404	1.467	-0.114618
ATXN3	-0.916996	-0.913976	-0.077	-1.41162	-1.53592	-0.845	2.042	-2.52047	0	-1.07241	0.73	0.910033	1.063	0.45479
ATXN3L	1.49703	1.23156	0.176	0	2.24407	-0.002	-0.413	0	0	0	-0.793	-1.15936	2.435	0.771809
ATXN7	-0.332024	-1.89831	0.279	-2.24873	1.14106	0.463	2.48	0	0	-1.54212	-1.272	0.0524083	1.184	0.260481
ATXN7L1	0.0130877	0.893036	-0.414	0	-0.934649	-0.37	0.791	0	0	0.152729	-1.532	-1.26702	1.037	1.68529
ATXN7L2	0.333903	0	0.397	0	0.168364	0.421	-1.622	0	0	0	1.882	-1.47794	1.115	0
ATXN7L3	-0.0639413	0	2.236	0	0.183897	0.418	-2.417	0	0	0	0	-1.19752	0.62	0
ATXN7L3B	-0.336283	0	0.602	0	0	0.917	-1.799	0	0	0	0.254	0.646278	-1.444	0
ATXN8OS	-0.485696	-0.747168	0.835	0	0.8097	-0.438	0.362	0	0	0	0	0.353472	-1.402	-1.14676
AUH	-2.34677	-0.291318	0.191	-2.80448	0.368921	0.491	0.522	-1.0338	-11.8739	0.000354487	2.689	3.31794	0.753	-0.791102
AUP1	0.624006	0.136523	-0.142	1.45385	0.420883	-0.129	-0.231	0	0	0	0	-1.63503	1.79	0.207796
AURKA	6.47513	-1.07113	-0.779	3.71667	2.15283	0.904	1.311	0	14.4644	-0.0256335	1.371	0.122123	1.327	-1.06272
AURKAIP1	1.93188	0.539185	2.156	0	-0.270093	0.731	0.61	0	0	1.40576	0	0.465455	-1.081	1.23934
AURKB	5.73422	0.229464	-0.359	2.59713	2.20587	0.003	1.47	0	10.8927	-0.271526	1.88	0.00304264	1.648	-0.434769
AURKC	-0.801916	-0.752892	0.606	-0.573329	0.0137558	-0.805	0.971	0	0	-1.95203	-0.375	-0.541951	1.292	-0.542208
AUTS2	2.6751	-0.0194045	0.597	4.09463	0.370186	-0.244	0.93	0	0	0.178053	1.412	-0.821636	2.119	0.256485
AVEN	0.710707	-0.332565	0.371	1.13642	0.998454	-0.243	-0.427	0	0	1.45344	3.03	-1.58545	-1.188	-0.856153
AVIL	-2.32259	-0.0782553	0.237	-0.772632	-0.809263	-0.001	-1.134	0	0	-0.602092	-2.421	-1.27295	-0.249	-0.59997
AVL9	1.61101	0.871318	2.199	1.42235	1.15526	-1.123	0.472	0.679326	0	0.622268	1.292	-1.01956	-0.254	-0.736249
AVP	-0.478818	0.579682	-0.049	0.654165	0.787754	-0.095	-2.205	0	0	0.492701	0.279	-2.46097	0.848	-0.419397
AVPI1	-0.866353	-1.07119	0.947	-1.48849	-0.685225	0.323	0.318	0	0	-0.138082	-0.174	0.131361	-1.484	0.448265
AVPR1A	2.0493	0.853868	1.497	1.16524	1.09252	-0.681	0.326	-1.05997	0	1.04718	0.615	0.862179	1.223	0.157963
AVPR1B	-1.52601	-1.38937	0	0	1.26233	-0.729	1.456	-1.15993	0	0.252559	0.185	-0.59524	-1.744	-2.36401
AVPR2	0.22228	-0.144462	0.854	-0.925713	1.12154	0.03	0.705	-1.72134	0	-0.0663597	-0.743	-0.103159	1.618	0.145491
AWAT1	0.0833467	0	0.281	0	0	-0.456	0.97	0	0	0	-0.203	-0.473843	0.086	0
AXDND1	2.575	0	1.866	0	0	-0.456	2.206	0	0	0	0	0	1.534	0
AXIN1	1.81847	-1.18948	0.708	0.952411	1.03325	0.357	0.818	0.584998	0	0.447239	0.141	0.499321	1.468	0.479632
AXIN2	1.75675	0	0.961	1.78306	2.32005	-0.07	0.492	0	0	0	-0.669	0.225722	-0.074	0
AXL	-3.36907	-0.503191	-1.476	-2.52936	-2.08116	-0.177	-0.437	-1.15196	0	0.387275	-1.246	-1.10497	0.621	-1.97243
AZGP1	1.2209	0.361575	-1.116	1.37968	-2.3693	0.665	0.46	1.68707	0	-0.962919	-0.309	1.89007	0.835	1.70815
AZGP1P1	0.872568	0.808292	1.223	0	0.289771	-0.195	1.248	0	0	0	0	-0.490651	-0.127	-0.288416
AZI1	1.56662	-0.196798	0.559	0	2.0971	0.819	0.37	0	0	0.34263	1.469	-0.506047	0.1	-0.0997915
AZI2	0.609129	0.704316	0.483	-1.89442	1.67626	0.442	1.794	0	0	0.642135	-0.286	0.372351	0.172	-2.08539
AZIN1	-1.41667	-1.31994	-0.764	-0.163789	1.40766	-0.277	-0.957	0	0	0.537725	0.197	-1.28142	0.931	-3.0088
AZU1	1.00343	1.07163	0.055	-0.527702	-2.19099	-0.744	0.682	0.256423	0	1.13861	1.881	2.30448	0.64	-1.09048
B2M	-0.941398	0.0646908	0.38	-1.49429	-2.0261	-0.873	0.813	1.54292	0	1.23845	-2.317	0.137892	-1.14	0.412341
B3GALNT1	-0.50259	-0.148687	-0.418	-1.62793	3.24134	1.071	0.169	0	0	0.188987	-1.807	-1.8469	-0.295	-0.193705
B3GALNT2	-0.326913	0	-0.644	0	0	0.887	-0.259	0	0	0	0.294	0	-1.009	0
B3GALT1	-0.10691	-0.068457	-0.601	0	0.341172	0.865	-1.384	0	0	0.689105	0.998	0.0763045	-0.762	-0.492204
B3GALT2	-1.05118	0.588112	-2.164	0.520677	-0.315935	0.114	-0.687	0	0	0.13201	0.981	0.117525	-1.26	-1.51276
B3GALT4	-1.88725	1.2942	-0.335	-0.600716	-1.80863	-0.554	-1.105	0	0	-2.32121	-1.363	1.25325	-0.364	-0.355214
B3GALT5	0.773809	0.339961	0.607	0.630765	0.813938	0.056	-0.331	0	0	-0.156051	1.66	-1.30051	0.126	0.120331
B3GALT6	1.26987	0	0.22	-0.0925816	1.77849	0.003	1.06	0	0	0	-0.084	-0.514178	1.221	0
B3GALTL	0.177456	0	-0.539	0	0.698865	0.182	0.031	0	0	0	0.625	-1.59436	1.066	0
B3GAT1	0.927996	0.281054	-1.047	3.53323	0.250779	-0.864	-0.824	0	0	-0.681059	-0.343	2.55651	-0.7	0.915297
B3GAT3	0.790542	0.778795	-1.282	-1.21905	1.95236	0.062	0.728	0	0	0.696038	-0.563	1.01161	-0.068	0.525181
B3GNT1	0.0849032	0.304813	-0.569	-1.51994	2.03315	0.937	-1.536	0	0	0.44318	0.796	-0.498825	-0.205	0.0962179
B3GNT2	-2.72634	-0.314966	0.393	1.08942	1.29268	-0.069	-1.022	0	-5.62245	-1.43235	-0.538	1.0832	-2.302	-2.00186
B3GNT3	1.35319	0.865057	1.495	1.82491	0.355051	-0.974	-0.507	0	0	-2.04549	-0.753	2.95493	1.488	-0.215434
B3GNT4	1.06374	-0.323648	-0.078	1.34309	1.01616	-0.763	0.503	0	0	0.208269	-0.112	0.199798	0.46	1.07436
B3GNT5	-0.0146053	0	-0.518	-0.296754	-0.345688	-0.758	1.253	0	0	0	1.659	-0.636868	-0.398	0
B3GNT6	1.23028	0	1.483	0	0	-0.001	1.145	0	0	0	0.11	-1.22645	1.503	0
B3GNT7	0.217046	0	0.545	-0.23135	0	0.446	0.096	0	0	0	-0.738	-0.784401	1.241	0
B3GNT8	-1.01327	0	0.367	0.825166	-0.902272	-0.005	0.214	0	0	0	-1.144	0.0681322	-2.289	0
B3GNT9	-1.37388	0	1.032	-1.53832	0.0512381	0.064	-0.586	0	0	0	-1.194	-0.912848	-0.802	0
B3GNTL1	0.0618711	1.71617	1.513	-1.66203	0.433137	0.382	-0.554	-2.70762	0	-0.961884	0.014	-0.10653	1.487	0.661088
B4GALNT1	-2.25339	-0.833876	-2.58	0	1.16387	-0.621	-1.129	-2.59075	0	0.11295	-0.518	-1.24883	-0.07	0.840973
B4GALNT2	0.568688	0	1.375	0	0	-0.515	-0.834	0	0	0	0.082	-0.241005	1.526	0
B4GALNT3	0.00197057	0	-1.368	0	0.317179	-0.01	0.124	0	0	0	0.245	0.734035	-0.037	0
B4GALNT4	2.04913	0	0.506	0	2.62628	0.927	0.72	0	0	0	1.51	-1.00979	0.142	0
B4GALT1	0.749226	0.0396485	1.77	0.195495	0.784258	0.641	-0.146	1.05427	0	0.0965043	-0.919	-1.51238	-0.58	1.1716
B4GALT2	2.26678	1.21978	0.078	2.59021	1.27929	0.544	0.763	0	0	-0.233367	0.774	-1.23322	-0.045	1.78137
B4GALT3	2.18062	-0.917305	0.431	1.0588	2.88957	0.527	-0.823	0	0	0.24995	0.649	-1.0802	1.8	2.44749
B4GALT4	1.18605	1.58804	-0.063	1.42932	3.17104	0.001	0.196	0	0	-0.206767	0.51	-0.925953	-1.191	-0.575007
B4GALT5	2.67476	-0.0923567	-0.728	3.00811	2.27447	0.071	1.226	0	0	1.67017	0.867	0.283925	0.713	-0.422141
B4GALT6	-0.0382459	0.0359191	-1.352	0.958674	0.324295	0.001	-0.229	0	0	1.82329	-0.802	0.113628	0.191	-1.19165
B4GALT7	-1.21695	-0.0618875	0.066	0.79317	0.0577763	-0.984	-1.45	0	0	-0.511321	0.082	-3.85739	-1.273	3.10249
B9D1	-0.915024	1.25326	0.982	-1.35297	-1.06138	1.031	0.145	0	0	0.770522	-1.342	0.0919683	-2.787	-0.765203
B9D2	-1.00419	-1.36663	0.642	0.932997	-0.180024	-0.667	-1.808	0	0	1.21367	-1.104	-0.44408	-1.583	1.03353
BAALC	1.17467	2.72532	-2.901	0.734847	1.73617	0.254	-0.708	0	0	0.00497994	-0.976	1.9218	0.556	0.547834
BAAT	1.86443	0.0225786	0.724	0.35161	1.02344	-0.593	-0.203	1.59308	0	1.79996	-0.312	-0.547852	1.139	1.46075
BABAM1	0.0798309	-0.0161809	0.254	-1.10258	3.22361	-0.73	-1.378	0	0	0.0995866	0.324	0	-0.694	0.272006
BACE1	-0.193154	0.900007	-2.023	-2.19616	2.34427	0.653	-0.112	0	0	-1.80056	-1.681	1.38993	0.269	1.6159
BACE2	0.327446	1.10802	1.589	-0.380228	-2.96122	-0.873	0.183	0	0	0.54327	1.721	-1.22352	-0.38	1.75969
BACH1	0.423218	-0.0904977	0.773	2.16046	-1.50818	0.736	1.732	0	0	-1.13239	0.506	-1.5617	0.903	-1.11403
BACH2	-1.87134	-2.2717	0.609	0.254434	-2.38325	-0.568	1.589	0	0	-0.45747	0.107	-1.70276	-0.392	-0.990785
BAD	-0.00676993	-0.67669	1.018	0.717197	2.39473	0.772	-0.006	0.378296	0	-1.84425	-1.852	-1.14384	-0.231	0.450095
BAG1	-0.00110629	-2.22592	-0.512	0.58076	-0.728342	0.004	-0.801	0.9807	0	0.0456024	0.897	0.641942	-0.274	1.38743
BAG2	-1.17968	-0.0448449	0.562	1.59014	-0.83648	-0.599	0.097	0	0	2.65287	-1.084	-2.32302	-1.037	-2.89021
BAG3	0.787153	-1.10683	0.08	-0.984594	1.0887	-0.323	1.375	0	0	0.58325	0.136	0.433706	1.376	-0.0475335
BAG4	-1.10921	-0.92405	-1.534	-1.46315	-0.582716	0.003	0.805	0	0	-1.04291	1.578	-1.86328	0.062	1.28327
BAG5	-0.369803	-1.04371	-1.313	-0.302371	0.748508	-1.049	0.069	0	0	2.74607	-0.647	1.17967	-0.58	-1.03466
BAG6	1.97444	-0.611833	0.067	0.0519007	0.72085	0.429	-0.747	3.34524	0	0.246994	0.932	0	0.625	1.48934
BAHCC1	1.08467	-0.8669	0.809	0	3.33136	0.345	-0.233	0	0	0	0	0.822792	1.259	-2.39934
BAHD1	1.14641	0.159288	2.024	0.225252	-0.0970226	-0.489	2.613	0	0	1.02444	-1.513	0.472325	0.057	-0.674056
BAI1	-0.859342	-1.47194	-0.571	1.10771	0.280409	0.709	0.325	0	0	-0.842847	-1.556	-0.368539	-0.166	-0.295911
BAI2	0.838698	-0.553945	0.118	1.73048	0.489368	-0.203	-0.449	0	0	-1.13717	0.754	1.55492	-0.68	1.15798
BAI3	-1.50189	-2.02486	-1.794	-0.877218	-1.73004	-0.001	-1.124	0	0	0.0369283	0.989	2.87876	-2.418	1.08321
BAIAP2	0.131048	0.0427083	-0.565	-0.871581	0.599139	0.044	0.795	0	0	1.96743	-0.943	1.52912	-1.687	-0.476179
BAIAP2L1	3.37176	0	0.569	2.03704	2.79437	0.873	-1.75	0	5.08518	0	-0.243	1.7487	-0.999	0
BAIAP2L2	-0.232567	0	-0.016	0.276396	0.474475	-0.869	-0.209	0	0	0	-1.036	0.0493293	0.672	0
BAIAP3	-0.701396	-1.98223	-0.578	1.15933	-0.811229	-0.001	-0.809	0	0	-1.01494	-0.563	1.54887	1.396	-0.671076
BAMBI	1.76254	-0.474332	2.002	1.21037	3.40384	0.001	0.122	-2.39753	0	2.04408	-0.118	0.737825	-1.045	0.619361
BANF1	1.1828	0.0553912	1.005	1.02377	1.2701	-0.192	0.916	0	0	0.775449	-0.081	-1.33359	1.173	-0.689202
BANF2	-0.144319	0	0.315	0	0.817307	0.541	0.845	0	0	0	-1.272	-0.584139	-1.044	0
BANK1	-2.13252	1.8757	-0.983	-0.0777041	-3.0016	-0.002	-0.916	0	0	-0.388273	-2.48	0.600222	-1.786	0.0858786
BANP	0.647527	-1.65764	0.583	0.0757153	-1.6456	-0.914	1.357	0	0	0.151676	0	0.508909	2.48	1.1086
BAP1	2.02861	-0.688502	0.927	-1.7236	1.67381	0.764	-0.143	1.80664	2.81852	-0.514243	-0.888	1.04033	0.127	2.11431
BARD1	2.24562	-0.702964	0.671	1.09699	-0.668012	0.247	2.572	1.48486	0	-0.395215	1.696	0.275465	0.482	1.01992
BARHL1	-1.32886	0	-2.892	-0.803233	-0.184185	0.819	-0.575	0	0	0	0.599	-0.641153	-0.081	0
BARX1	-1.78021	1.03874	-0.645	0.297452	-1.07102	-0.916	-0.689	0	0	-0.00792403	-1.556	-1.32449	0.814	-1.84505
BARX2	0.301671	2.20998	-1.781	-1.60009	0.54417	0.871	1.508	0	0	1.31568	-0.824	-1.61569	-0.923	1.29548
BASP1	-0.864327	-1.02783	0.114	0	-1.94856	-0.001	-0.113	0	0	-0.331909	0.564	1.98874	-0.55	-1.42769
BATF	-2.75619	0.870928	-0.147	-0.688911	-3.76571	-0.95	-1.907	0	0	-2.1676	-0.859	-0.208373	0.927	-0.245578
BATF2	-1.73723	0	0.69	0	-0.829622	0.148	-0.752	0	0	0	-2.346	-0.982668	-0.524	0
BATF3	0.641283	0.256139	0.606	2.2958	-2.38649	-0.688	1.215	0	0	-0.921682	0.496	0.11311	0.351	0.790024
BAX	0.926903	0.765602	0.49	0.103418	-0.572063	0.88	-0.331	0	0	1.02445	-0.316	-0.0164356	-0.795	1.84122
BAZ1A	-0.175793	0.131402	-1.647	-0.420996	0.703232	0.594	0.82	0	0	0.225065	0.523	-0.753738	1.718	-2.476
BAZ1B	-0.214197	-0.311572	2.049	0	0.659607	-0.905	-0.568	0	0	0	0	-0.58868	-0.663	-0.278196
BAZ2A	-0.935405	-1.83281	0.888	1.82223	0.412909	-0.192	0.05	0	-3.69728	-1.0619	-2.564	0.204827	1.569	1.1607
BAZ2B	-0.619673	3.52931	-0.288	-1.89297	-0.593957	0.68	0.3	0	0	-0.290111	0.547	-2.13555	-0.888	-1.02295
BBC3	-1.00138	-0.990568	0.635	-0.51106	-1.81629	-0.062	-0.495	2.09184	0	-1.90823	-0.954	0.16927	-0.083	0.455165
BBIP1	-0.658307	-0.841736	-1.322	0	0.870441	0.332	0.741	0	0	0	0	0	-1.48	-0.0414228
BBOX1	-0.4137	1.09912	0.239	-0.280727	1.2715	-0.528	-0.05	0	0	-1.31389	-1.636	-0.224848	-0.231	0.282758
BBS1	0.0508406	0.917827	1.113	-2.63306	1.97036	0.318	-0.518	0	0	0.0460033	-0.818	0.908188	-1.133	-0.00269972
BBS10	-0.497445	1.77248	-0.804	-1.2162	0.262084	0.869	0.207	0	0	-1.48456	-0.258	-0.0135967	-0.055	-0.929045
BBS12	-2.66949	0	0.506	-3.84574	-0.562707	-0.872	-0.115	0	0	0	-1.888	1.11	-1.883	0
BBS2	-3.68236	0	-2.186	-3.4863	-1.87762	-1.078	0.121	0	0	0	-0.788	0.0826194	-1.203	0
BBS4	-0.0992092	-0.15388	0.413	-1.24408	1.8637	-0.004	-1.122	0	0	-1.31141	-0.295	1.85877	-0.178	-0.15614
BBS5	-0.625941	0	1.515	0	0.245933	-0.163	-2.087	0	0	0	-0.383	0.0679825	-0.852	0
BBS7	-2.73537	-1.51195	-1.54	-2.15389	-0.575095	0.184	0.001	0	0	1.04561	-0.88	1.69113	-1.96	-3.37301
BBS9	-4.77283	-0.220092	0.539	-0.19658	-1.06742	-0.001	-1.148	-2.22157	-10.8096	-0.563403	0.681	-1.55482	0.005	-0.651239
BBX	0.904357	0	1.163	-0.71916	-0.787733	0.071	1.83	0	0	0	0.525	-1.1432	1.619	0
BCAM	1.18615	-0.212562	0.732	-0.239522	1.78136	0.884	-1.489	0.720874	0	2.10236	-1.147	1.60195	0.018	-0.643513
BCAN	1.74336	0.980538	0.962	0.0349214	1.85463	-0.002	-0.885	0	0	-0.0735672	-0.639	0.855633	0.568	2.12591
BCAP29	-1.07037	0.361225	-0.984	0.890085	-0.608483	-0.501	-0.484	0	0	0.172398	0	-0.283219	-1.496	-0.451811
BCAP31	0.797992	0.279475	1.73	1.55103	1.46353	0.141	-1.224	0	0	1.4945	-3.051	-0.81423	0.177	0.899326
BCAR1	2.50581	0	1.471	2.16442	0.495838	0.558	0.129	0	0	0	0.813	1.14224	0.314	0
BCAR3	-0.359105	-1.41868	1.553	-0.207486	1.50805	0.351	0.347	0	0	-0.5934	-1.035	0.567933	-1.958	-0.305433
BCAS1	0.595412	-0.970532	0.767	-0.0123406	0.440532	-0.199	-0.9	0	0	0.437977	-1.029	0.365003	2.548	0.527118
BCAS2	-0.362417	-2.36506	-0.353	0	0.650951	-0.238	1.347	0	0	0.408428	-0.221	-1.59457	-1.512	2.73119
BCAS3	0.296313	1.24767	1.274	-3.49576	2.18667	0.889	-1.272	0	0	1.26155	0.456	-0.482133	-1.21	0.127759
BCAS4	1.47783	-0.0852885	2.463	-0.796422	-0.849948	0.346	-1.23	0	0	1.54726	1.687	1.17286	-0.868	1.51496
BCAT1	1.54562	1.55593	-1.769	3.76017	-2.02606	0.889	1.182	-0.079042	0	1.56896	2.585	-2.69642	0.294	0.0896652
BCAT2	1.5087	0.337161	1.477	-1.61845	3.04877	0.006	-1.168	-0.291427	0	1.41054	0.981	0.46958	0.086	0.48811
BCCIP	3.55436	-0.98857	-0.492	0	2.05421	0.782	1.793	0	6.69903	0.374687	0.115	1.51079	0.901	-0.960669
BCDIN3D	-1.09841	0	-0.055	0	1.91427	-0.115	-0.748	0	-0.994492	0	-1.689	0.954443	-2.374	0
BCHE	1.18691	0.729288	-1.654	0.730397	2.09006	0.767	0.278	1.56226	0	0.0421732	0.553	0.575667	0.06	-1.62226
BCKDHA	-1.50155	-1.64375	-0.174	0	-0.507965	-0.056	-1.007	0	0	0.0283325	-1.356	0.63	-0.55	-0.111932
BCKDHB	-1.17884	-1.84322	1.04	-2.91476	3.16404	0.76	0.015	-1.84956	0	-0.443462	-1.563	-0.378308	-0.337	0.266671
BCKDK	0.78553	-1.57547	1.119	0	-0.28456	0.238	0.312	0	0	0.595723	0.28	0.663198	-0.156	1.29217
BCL10	-1.24422	-0.917725	-1.105	-0.486884	-1.18496	-0.002	1.038	0	0	-0.432229	-0.295	0.0370972	-0.033	-0.744892
BCL11A	-0.201562	3.21349	-1.937	2.78895	-3.21314	-0.141	-0.136	0	0	-1.87673	0.896	1.48061	-0.72	-1.02369
BCL11B	-1.66186	-1.38456	0.508	-0.749094	-3.63858	-0.974	0.274	0	0	1.24792	-0.93	0.661649	-0.762	0.234896
BCL2	-1.71287	1.83238	2.505	0.517788	-1.60005	-0.751	-0.282	0.704132	-6.24657	-1.85943	-0.977	0.43471	0.013	-0.466794
BCL2A1	1.31557	1.88968	-0.588	1.31756	-2.67323	-0.526	-0.298	2.69922	2.21637	-0.0270997	-1.987	0.207964	2.09	0.421881
BCL2L1	0.519894	0.841861	1.79	0.492229	1.39144	0.751	-0.45	0.704946	0	-1.62369	0.406	-1.437	-1.406	0.34018
BCL2L10	-0.584575	-1.51066	-0.604	-1.45707	-0.474166	0.373	-0.924	0	0	-0.455665	-0.807	0.228525	1.444	2.24823
BCL2L11	0.858537	-1.29635	-1.225	3.2593	-1.81155	-0.815	-0.355	0	0	1.55297	1.521	0.446739	1.158	0.412336
BCL2L12	3.36026	0	2.099	0.089834	2.72873	0.797	1.394	0	0	0	2.182	-1.4163	1.63	0
BCL2L13	-0.389918	-1.41222	-0.537	-2.77676	0.24178	-0.634	-0.181	0	0	-0.301057	0.3	2.92397	-0.051	1.13408
BCL2L14	-0.235179	0.552855	0.811	-1.05608	-1.18214	0.529	-2.131	0	0	0.276282	0.795	-0.155004	0.539	0.241089
BCL2L15	0.0265834	0	-0.311	0	0.063303	0.716	-0.315	0	0	0	-0.53	1.10303	-0.656	0
BCL2L2	-0.766832	0.826082	-0.47	-1.66253	-0.492984	-0.073	-1.116	0	0	-0.506324	-1.207	1.19385	0.661	0.303611
BCL3	-0.177635	0.534795	-0.602	-0.252946	-2.42853	-0.357	0.987	2.83055	0	-0.163385	-0.429	-0.749998	1.11	-1.09484
BCL6	1.02909	1.24902	0.52	2.0302	-1.29864	-0.003	1.044	-1.53162	0	-0.711732	-0.096	2.88689	0.539	-1.06325
BCL6B	0.965613	0	3.3	0.107407	0.117284	-0.826	0.175	0	0	0	-1.187	0.630477	0.414	0
BCL7A	0.944226	0.556472	0.095	0	1.61863	0.588	-0.031	1.00633	0	-0.838781	1.292	-1.08542	0.304	-0.37358
BCL7B	0.638504	-0.692486	1.93	2.47755	-1.32382	-1.137	0.538	2.62144	0	0.0411873	-2.456	0.358284	-1.695	1.54968
BCL7C	0.0112235	0.438813	1.667	-0.234793	3.03138	0.6	0.418	0	0	0	-2.149	-2.22973	-1.898	0.391813
BCL9	0.643943	-0.966816	-0.82	0.179213	1.53926	0.005	-0.58	2.60673	0	0.287656	1.647	-2.83774	0.802	0.368381
BCL9L	0.131779	0	1.001	0	-0.164917	0.638	-0.195	0	0	0	-0.587	-1.92643	1.583	0
BCLAF1	-1.1589	-0.748163	-1.34	-0.557304	-0.708878	0	0.928	1.32165	-5.77836	1.95745	0.013	1.13906	-0.872	0.631015
BCMO1	0.771036	-0.371966	1.452	0.505517	2.17652	-0.198	0.359	0	0	-0.653345	-1.135	0.764927	-0.691	0.348583
BCO2	-0.474186	0	0.258	-0.690401	-0.224031	-0.627	-1.088	0	0	0	-0.684	0.92023	0.794	0
BCOR	-1.27208	-1.51407	-0.989	0	-1.92086	0.547	1.293	0	0	-1.02006	-0.01	0.567173	-1.397	0.421141
BCORL1	1.93503	0.978062	1.144	1.21784	2.15221	0.276	0.233	0	0	0.801205	0.457	-0.435535	0.466	-0.872022
BCORP1	-1.27033	0	0.329	0	0	-1.008	-0.474	0	0	0	-0.452	0.0403499	-1.547	0
BCR	1.79501	1.21059	-1.202	0	1.89195	0.454	-0.058	1.58595	0	-0.823624	-0.641	0.597553	0.92	2.01797
BCS1L	-0.369701	1.84633	-1.164	-0.337597	-0.0780445	0.274	-1.81	0	0	1.02392	0.552	-0.988934	-0.214	-0.329836
BDH1	0.511149	0.264311	0.248	0	1.89048	0.238	1.192	-2.21143	0	-2.40189	-1.201	2.64535	-0.807	1.83847
BDH2	-1.81617	-0.52359	0.154	0	0.939247	-0.549	-0.293	0	0	-0.363781	-0.181	-3.30617	-2.419	0.799075
BDKRB1	0.841225	0.656568	0.962	1.69548	1.51874	-0.398	-0.231	2.70588	0	-0.81901	0.163	-2.66569	-1.258	0.584117
BDKRB2	-1.25039	0.462201	-0.047	0.0858496	-0.359222	-0.761	0.879	0	0	-0.393001	-0.155	-1.43855	-1.98	-0.440362
BDNF	-1.21922	-0.103911	-1.51	-0.308116	-1.30017	0.179	-0.004	2.00419	0	0.0112616	-1.409	-0.172558	-1.284	-0.326212
BDP1	1.45323	0	0.719	-2.26302	-0.610801	-0.284	1.355	0	0	0	2.403	1.17917	1.612	0
BEAN1	-0.588654	0	-0.369	0	0	0.151	0.779	0	0	0	0	-1.74927	-0.128	0
BECN1	-2.98679	0.961496	-0.266	-0.329128	-1.17112	0.565	-1.758	0	-6.46787	0.22767	-2.182	1.84653	-2.354	0.580885
BEGAIN	-0.286058	-0.580357	-0.547	-0.535869	-1.3218	-0.125	0.272	0	0	0.243451	-0.457	1.65407	0.324	0.124757
BEND2	-1.20095	0	-1.312	0	0	0.641	-2.064	0	0	0	-0.521	-0.413703	0.728	0
BEND3	0.651685	0	-0.337	0	-1.33796	-0.159	1.744	0	0	0	1.472	-0.293839	0.636	0
BEND4	-1.84837	0	-0.981	0	-3.90608	-0.005	-0.915	0	0	0	-0.478	0.121755	1.273	0
BEND5	-1.27141	0.777501	-0.209	-2.64346	-0.942147	-0.053	1.306	0	0	-1.57053	2.139	-1.18188	-1.866	0.0267323
BEND6	-2.72266	0	-0.724	0	-2.21126	-0.62	0.357	0	0	0	0.195	-2.79922	-1.401	0
BEND7	-0.697022	0	-0.579	0	-1.03118	1.002	1.438	0	0	0	-2.383	0.813028	-1.104	0
BEST1	0.229966	1.28923	-1.369	3.93101	-0.903858	0.378	-0.146	0	0	-1.79254	-0.69	-0.0779936	2.087	-1.94314
BEST2	-0.369606	-1.5929	-0.637	0.332477	1.94437	0.974	-0.269	0	0	-0.438638	0.562	-1.14417	0.836	-1.79299
BEST3	0.414842	0	0.026	-0.122274	-0.154124	0.041	0.549	0	0	0	-0.822	0.529748	1.126	0
BEST4	0.448649	0	2.2	0	0	0.046	0.954	0	0	0	-0.518	-1.08004	-0.503	0
BET1	-0.449651	-0.288873	0.822	0.352294	0.833289	0.212	0.521	-1.96496	0	1.36938	0.516	-1.43506	-1.065	-1.4297
BET1L	0.38663	0.943514	2.608	-0.588569	-0.404463	-0.735	-1.235	0	0	0.815218	-0.634	-1.67662	1.982	0.20723
BEX1	-0.531087	-1.02637	0.415	-0.501654	1.08929	1.13	-0.338	0	0	-0.337418	-2.29	2.34524	-2.389	0.141491
BEX2	-1.02623	0	0.58	0	1.59081	0.638	-0.463	0	0	0	0	-2.33455	-2.525	0
BEX4	-1.24122	-0.736173	0.74	0	0.521258	0.329	-0.073	0	0	0	-0.329	-1.40894	-1.778	-0.98879
BEX5	-1.17387	0	-0.795	0	0.0592299	1.108	-0.925	0	0	0	-0.919	0.087994	-1.722	0
BFAR	0.260577	-0.00660955	0.161	-0.919852	0.671385	-0.003	-0.655	0	0	0.630922	0.952	1.20431	0.723	-1.89392
BFSP1	1.36137	-0.776449	0.221	0.881883	1.72191	0.938	0.936	-1.28155	0	-0.562723	2.802	-1.16883	0.945	0.0596752
BFSP2	-0.730917	0.745379	-0.603	0	-1.70868	-0.648	0.511	0	0	-1.38179	-0.511	-0.242517	0.762	0.765244
BGN	1.61448	1.34584	0.571	1.19185	-0.351525	1.106	-0.819	-0.768778	0	0.667082	0.136	1.67881	-0.936	1.77145
BHLHB9	-0.559402	-1.68559	0.985	0.127703	-0.971114	-1.013	0.749	0	0	0.720215	-0.088	0.399789	0.181	-1.26033
BHLHE22	-0.990379	0	-0.193	0	-1.51274	-0.716	-0.325	0	0	0	2.156	-1.40656	-0.623	0
BHLHE23	-1.00032	0	-1.417	0	-1.04777	-0.958	-0.819	0	0	0	-0.571	1.33418	0.832	0
BHLHE40	0.982195	-0.185196	1.02	0.279427	0.718353	-0.003	1.643	0	0	-1.62364	-0.351	1.93539	-0.762	0.586233
BHLHE41	-0.944777	-1.60207	0.324	-0.7633	-1.97685	0	0.75	0	0	-0.0700513	-1.038	0.696679	0.416	0.275945
BHMT	0.188648	0.159293	-0.101	1.18097	0.816212	-0.155	0.542	-0.258844	0	-0.775492	0.182	0.0310387	0.899	-1.86668
BHMT2	-0.146336	0.384695	0.415	1.15215	-1.85474	-0.905	-1.208	0	0	2.55378	-1.571	-0.0595479	0.341	0.266324
BICC1	-0.761639	-0.322453	0.216	0	1.01543	0.621	-2.453	0	0	0	0.122	-1.218	0.083	-0.348901
BICD1	1.54093	0.185341	-1.253	1.69632	-0.362914	0.515	1.998	0	0	-0.577085	1.961	-0.969178	1.208	0.709198
BICD2	2.1988	-1.25129	0.805	0.494861	-0.995938	-0.021	1.264	0	0	1.67994	0.913	3.29334	1.711	-0.600321
BID	1.4964	-1.60002	-1.25	1.55523	2.30172	0.446	0.79	0	0	1.6811	-1.468	2.03373	0.174	0.299254
BIK	-0.536479	-1.69977	-0.174	0.408542	-1.27133	-0.419	1.25	0	0	-0.78235	-1.061	3.01356	-1.481	0.437052
BIN1	0.302775	1.08065	-1.886	2.64444	-0.344861	0.477	-0.447	0.507502	0.755532	-0.937867	0.587	-3.26648	2.711	-0.789252
BIN2	-2.61536	1.65266	0.304	0.41636	-2.54323	-0.005	0.37	0	-5.65046	-1.93859	-1.644	0.0335029	0.094	-0.149092
BIN3	-0.42346	-0.584004	1.843	1.23732	-0.644163	0.185	0.15	0	0	-0.253562	0.206	-3.55375	0.8	-0.790295
BIRC2	-4.08374	0.609468	-1.964	-3.23286	1.4518	0.687	1.356	-0.220301	-13.0588	-0.292714	-1.941	2.3617	-1.139	0.658631
BIRC3	-4.44109	-0.77477	0.004	-1.07481	-3.2861	-0.001	-1.12	-1.29216	-7.63274	0.387171	0	0.816253	-0.683	-0.727243
BIRC5	2.30602	-0.991298	-1.804	3.00429	2.42161	0.869	1.711	0	0	1.10211	0.4	0.541527	0.875	-0.481039
BIRC6	-0.817357	0	-0.188	-1.16028	-0.727022	0.141	-0.838	0	0	0	0.209	-0.56953	0.821	0
BIRC7	-0.0610958	0.328013	0.155	0.466837	0.553129	0.538	0.757	0	0	-1.74441	-0.344	-0.653222	-0.937	0.678025
BIVM	-0.312048	0	-1.455	-2.3547	2.54477	0.261	-1.304	0	0	0	0.591	-0.292681	1.127	0
BLCAP	-0.663723	-0.855771	-0.965	1.43825	-0.51512	-0.52	-0.428	0	0	-0.61302	-0.091	0.785768	0.168	-0.60543
BLID	1.47414	0	-0.239	0	0	0.666	2.438	0	0	0	1.115	1.2409	-1.61	0
BLK	-1.24011	-0.579214	-0.309	-0.175238	-1.8257	-0.965	2.136	-0.202943	0	-1.15577	-0.575	0.355616	0.224	-1.22361
BLM	4.51803	1.29069	-1.076	2.92059	0.376007	0.742	2.008	4.39512	0	0.609482	1.589	0.505042	1.961	0.32997
BLMH	2.03229	-0.0314707	1.885	0.903215	0.791419	-0.035	-1.78	0.761907	0	0.509319	1.741	0.568839	1.098	0.627847
BLNK	-1.83565	-0.214728	-1.9	0.195012	-2.3813	-0.84	-0.108	0	0	0.0672626	-1.7	-0.00538924	0.841	-0.0420053
BLOC1S1	0.824664	1.02637	-0.391	1.73474	-0.605126	-0.052	0.873	0	0	0.341626	-1.417	-0.56744	0.643	1.14893
BLOC1S2	-2.63377	0	-0.435	-2.22125	-1.38365	0.135	0.118	0	0	0	-1.491	-1.44351	-0.728	0
BLOC1S3	-0.479413	0	0.97	0	0	-0.214	0.853	0	0	0	-2.304	0	-0.377	0
BLVRA	-2.04491	-2.27804	0.251	0.893558	-0.725126	0.174	-0.427	-0.48281	0	0.010543	-2.565	-0.358757	-0.806	-0.770132
BLVRB	-1.47239	0.786851	1.098	-0.641666	-0.866467	-0.548	-0.73	0.39383	0	-0.0371837	-2.14	-0.189005	-0.496	-1.73086
BLZF1	0.642887	0	-0.15	-0.0178306	0	0.056	1.236	0.00322448	0	0	-0.611	0.281964	1.02	0
BMF	1.35624	0	-0.486	-1.86378	2.54447	0.759	2.31	0	0	0	-0.417	2.14634	-1.157	0
BMP1	1.59265	0.852237	-0.368	2.26367	1.03611	0.71	0.403	-1.68811	0	0.137715	2.636	-2.62671	1.059	1.10219
BMP10	0.908338	1.58253	-0.4	0.467245	0.900644	-0.767	0.18	0	0	-0.159549	1.066	-0.960582	-0.298	1.40133
BMP15	-0.718385	0.296729	-0.608	0	1.55986	0.538	-2.529	0	0	-0.869555	1.329	-0.0660748	-1.46	-0.462691
BMP2	1.8094	1.51715	1.258	-0.802074	2.81895	0.001	0.526	1.36818	0	-0.248993	-0.124	1.07348	-2.064	0.944256
BMP2K	1.33515	1.85315	-0.723	-1.10527	-1.9058	-0.027	0.263	0	0	2.31217	0.683	1.50862	0.319	1.25032
BMP3	-1.15176	0.582898	-1.021	0.48214	0.992019	-0.5	-1.234	0	0	-1.21571	-1.452	-0.862995	-0.292	0.700682
BMP4	0.475536	-1.55443	2.67	1.13868	2.07151	0.001	-1.208	-4.1119	0	1.68595	0.385	-1.24621	0.382	1.43371
BMP5	2.41523	-0.274792	0.949	0.905293	1.36718	0.97	-0.048	0	0	0.788139	-0.522	3.18987	-0.363	1.04872
BMP6	-0.295231	-0.466549	0.003	0.471888	0.153455	-0.252	-1.933	0	0	0.164369	0.069	1.2013	0.467	-0.857638
BMP7	0.806174	-0.0470259	1.983	0.522393	2.31296	0.892	-0.887	-0.0925227	0	0.30949	0.62	-2.95444	-0.242	0.375818
BMP8A	0.0422618	0.949041	0.374	0.900363	-0.443112	-0.002	-1.306	0	0	-0.853156	-1.183	0.326508	0.373	1.00452
BMP8B	-0.973475	0.681802	0.442	0	-1.57267	0.714	-1.285	0	0	0.519114	-1.041	-0.154081	-0.69	-0.692561
BMPER	0.727313	0	0.639	0	3.2482	0.001	-0.485	0	0	0	-0.23	-0.0809106	-1.168	0
BMPR1A	-1.41211	-0.866168	0.702	0	-1.39552	0.001	1.082	0	0	-0.146837	0	-0.886885	-1.204	-1.52191
BMPR1B	1.34183	2.009	-1.15	0.491557	2.27079	-0.126	0.733	0.686683	0	0.174695	0.29	-0.0893921	0.339	-0.981078
BMPR2	-1.36387	-0.722185	-0.658	-1.99732	-0.0819222	0.001	-0.451	-2.08132	0	0.284167	-0.263	0.531138	0.471	0.242834
BMS1	1.80875	-1.62734	0.405	-0.887693	1.65336	-0.13	0.976	0	0	0.24623	1.016	0.893823	2.2	1.25356
BMX	0.100637	-0.236122	1.956	0.789882	-1.67689	-0.523	0.705	0.590374	0	-1.93863	-0.133	0.170089	0.364	0.280915
BNC1	-1.13424	0.0431778	0.342	1.03876	-1.84788	-0.368	0.025	-2.60344	0	-1.54722	-0.118	-0.272922	1.657	-0.277621
BNC2	-1.30102	-0.614198	0.61	1.22207	-2.80497	-0.089	-0.634	0	0	-0.863956	0.25	-1.59945	-1.219	1.42751
BNIP1	1.53302	-1.5885	0.235	2.60394	0.700129	-0.001	0.069	2.87447	0	-0.0428872	0.026	-1.07384	0.166	1.34222
BNIP2	-0.807051	-0.17325	0.315	-1.70579	0.195106	0.232	1.234	0.673496	0	-0.614925	-0.487	2.62368	-3.051	-2.03702
BNIP3	2.77495	1.18689	0.784	-2.03743	1.57066	0.623	0.745	-0.374488	0	1.12598	-1.31	4.60302	2.887	-0.190928
BNIP3L	-1.27834	-1.27698	0.098	-1.98768	-0.966251	0.199	0.784	0	0	-1.4339	0.06	-0.581205	1.956	-1.09075
BNIPL	1.27317	0	0.243	0	-0.0960795	0.386	0.508	0	0	0	0	1.0977	0.98	0
BOC	-0.918062	0	-0.347	-0.949551	-0.279419	0.098	0.124	0	0	0	0.89	-2.6327	0.5	0
BOD1	1.76413	0	0.251	0	2.87985	-0.225	0.266	0	0	0	1.613	-0.148405	0.031	0
BOD1L	0.14521	0	0.312	-1.84088	-2.09525	0.959	0.538	0	0	0	1.273	1.38384	-0.119	0
BOK	-1.47181	0	-0.581	0.609975	-0.237149	0.893	-0.622	0	0	0	-2.508	-0.730727	-0.987	0
BOLA1	-0.407293	1.44071	-0.493	-1.51635	0.854598	-0.252	0.145	0	0	-0.291911	-2.336	-0.0780895	-0.917	2.0932
BOLA3	-0.097353	0	0.169	0	0.855968	-1.01	0.714	0	0	0	0.327	-1.00854	-0.305	0
BOLL	0.787994	0	0.142	-0.755173	-1.70446	0.707	2.448	0	0	0	-0.309	0.84542	0.855	0
BPGM	0.546625	-0.840751	0.171	0	1.94352	-0.002	2.115	-0.419081	0	-0.245124	-0.299	-0.014061	-0.372	-0.224557
BPHL	1.70263	0.989782	0.452	-1.06433	2.5154	0.81	0.068	0	0	0.810407	-0.055	0.907935	-1.862	2.07478
BPI	-0.411041	0.444552	-0.088	-0.456586	-0.0985928	-0.445	-1.329	-0.946201	0	0.0279207	-0.46	0.37341	-0.112	1.66561
BPIL1	-0.581553	0	-0.065	-0.477313	-0.160401	-0.001	-0.577	0	0	0	-0.906	-0.463167	1.005	0
BPIL3	-1.31599	0	0.623	0	0	0.004	-2.057	0	0	0	0.125	-0.895516	-1.023	0
BPNT1	0.119641	0	-1.172	0.456301	0.930757	0.741	0.269	0	0	0	-0.482	-0.0936622	-0.311	0
BPTF	0.643641	-0.49813	0.237	-2.82344	-0.43978	-0.371	0.803	1.27249	0	2.36791	0.595	1.6553	-0.919	0.350284
BRAF	2.21449	-0.56585	0.377	-0.902203	0.840209	-0.333	1.314	1.57781	0	1.03725	0.935	1.17047	1.622	0.598522
BRAP	-0.494149	-1.06834	-0.63	1.23524	-1.29638	-0.669	0.498	0	0	0.866558	-0.39	0.402266	-0.325	-0.262254
BRAT1	0.565501	0	1.351	0.0408167	0.0743592	-0.437	0.32	0	0	0	-0.628	0	0.775	0
BRCA1	3.26614	-0.051302	0.343	1.89353	0.391639	0.252	1.703	1.77005	0	0	0	1.54475	1.881	0.600787
BRCA2	4.46143	0.358241	1.453	0.545504	2.72205	0.003	1.539	1.913	0	2.00256	1.654	2.4617	0.451	0.351804
BRCC3	-0.555661	-0.258585	0.587	0	2.05998	0.001	-0.818	0.248349	0	0.886948	-1.75	-2.16378	0.567	-1.20284
BRD1	0.379931	-0.163471	-0.454	-0.699324	0.643566	0.121	0.356	0	0	1.46649	-0.71	1.27422	-0.614	0.0396051
BRD2	1.25902	-0.463211	1.044	0.185309	-1.71378	-1.053	1.004	4.37242	-3.74827	0.802056	0.267	1.76902	0.961	1.11293
BRD3	2.29987	-0.811036	1.273	-0.773281	1.67051	1.072	0.836	1.25424	0	-0.366834	1.011	2.12121	0.804	-0.123804
BRD4	3.58964	-0.406619	1.118	1.45399	1.8791	-0.426	0.173	0	0	3.04163	0.748	-0.0505687	3.032	1.34294
BRD7	0.543199	0	-0.144	0	0	0.151	0.97	0	0	0	0.357	0.0355602	-0.039	0
BRD8	-0.226073	1.32722	1.467	-2.12275	-1.26591	-0.896	-0.514	1.35405	-0.111709	-1.13394	0.213	0.353007	-0.085	0.599908
BRD9	1.18355	-0.705083	1.757	0.87669	-0.94465	-0.462	0.883	0	0	-0.223618	2.25	-1.04481	1.332	0.206865
BRDT	0.276755	-1.78899	0.084	-1.00135	-2.30882	-0.001	-0.18	0	0	2.29601	1.757	0.995232	0.703	0.362819
BRE	-0.466837	1.35874	1.635	0.100812	0.230731	0.252	-1.796	0	0	0.188678	1.1	-2.69076	-2.081	0.153473
BRF1	1.46739	0.583559	1.029	0.260962	0.802346	-0.65	0.232	0.319169	0	-0.902485	0	1.27336	0.887	1.03187
BRF2	-1.96711	-1.20189	0.23	0.109029	1.33064	-0.781	-0.953	0	0	-0.650928	0.361	-3.76422	-1.527	0.323208
BRI3	1.16423	0	2.61	0	0.223192	-1.027	0.739	0	0	0	-1.721	0.854064	1.402	0
BRIP1	-0.30396	-1.80968	-0.199	0.163219	1.83622	0.006	1.857	0	0	0.493835	-1.12	0.388746	-0.156	-2.46847
BRIX1	0.915832	-0.722402	-0.602	1.17008	-0.101035	0.852	0.407	0	0	0.133842	0.438	-0.599297	0.999	1.06228
BRMS1	0.631461	-0.377078	1.918	1.88818	-1.68409	-0.351	0.087	0	0	0.409132	-1.126	-1.99682	0.851	2.476
BRMS1L	-0.11714	0	-0.311	2.08394	0.471227	-0.184	-0.897	0	0	0	-0.261	-0.218486	-1.015	0
BROX	-0.654246	0	0.181	0	0.576431	-0.63	1.06	0	0	0	-1.146	0	-1.644	0
BRP44	-1.59028	-1.81603	-1.939	2.07178	0.765931	0.001	-1.176	0	0	-1.28205	-1.921	0.3004	-0.596	0.316618
BRP44L	0.702745	-0.266224	0.845	2.65653	-2.34509	0.109	-0.049	0	0	0.378008	-2.483	1.10357	0.679	1.70295
BRPF1	3.18713	0.350969	0.106	-0.124954	1.71369	0.33	2.918	2.36907	0	-0.346042	1.629	0.436915	1.609	0.0488745
BRPF3	-1.76523	0	-0.168	0	-0.967204	-0.6	-0.972	0	0	0	-1.964	0.643856	-0.643	0
BRS3	0.879687	0	-0.219	0.83722	0	0.989	-0.101	-0.154681	0	0	0.753	0.408593	-0.025	0
BRSK1	0.456449	0	0.316	0.51718	0	-0.495	-1.163	0	0	0	0.376	0.0914709	1.565	0
BRSK2	1.74846	-0.687425	0.237	3.27549	1.49105	0.047	0.344	0	0	2.14713	-0.594	1.63645	-1.171	-0.926728
BRWD1	2.24671	-0.220565	0.675	-2.45663	2.89061	0.184	0.601	0	-1.90828	3.01879	0.342	2.83321	1.863	-0.0393042
BRWD3	0.0155908	0	-0.044	0.34645	-1.34019	-0.908	1.286	0	0	0	0.934	-1.58816	1.358	0
BSDC1	0.0213096	-2.14256	0.384	-1.66598	-1.29126	-0.002	0.694	0	0	0.4921	0.796	2.50577	-0.308	0.608613
BSG	0.775045	0.237093	1.618	0.298949	1.16061	0.452	0.438	0.700686	0	1.04721	-2.024	-0.0605217	-0.183	-1.0002
BSN	-0.646721	-1.83534	-0.083	0	2.63085	-0.004	-0.914	0	0	0.0987518	-1.282	0.546297	-1.087	-0.115677
BSND	-0.486117	0	0.776	0	0	0.067	-1.926	0	0	0	-0.719	0.248261	0.363	0
BSPRY	-0.684328	0.882231	-0.164	0.067365	-0.243074	-0.636	0.829	0	0	-0.382883	-2.748	1.68212	-0.169	-1.38742
BST1	-0.281487	-0.0671199	-0.773	-1.01865	-0.811474	-0.516	0.63	1.46955	0	1.19065	-1.189	-0.342332	0.062	0.390264
BST2	-2.95988	0.367586	-1.021	-0.0140197	-3.66779	-1.051	0.548	0.406824	0	-0.7407	-1.382	-2.02508	-1.38	-0.294158
BTAF1	-0.356575	-1.73636	-0.638	-4.46788	0.345933	-0.956	1.144	0	0	2.10889	0.842	2.76517	0.18	-0.770385
BTBD1	-0.746004	-0.576548	-2.365	-0.486827	-1.28799	-0.533	0.054	0	0	0.470383	-0.55	0.902903	1.906	-0.00813469
BTBD10	-1.05596	0	-0.81	1.08242	0.459054	-0.124	-1.011	0	0	0	-0.486	-1.57017	-0.527	0
BTBD11	-1.3937	0	0.113	0	-0.687547	-0.362	-0.757	0	0	0	0.183	-1.28384	-0.893	0
BTBD16	-1.1596	0	-1.569	0	0	-0.798	1.105	0	0	0	-0.977	0.976572	-1.578	0
BTBD2	2.36562	0.94646	2.318	-0.63821	3.05409	0.856	-1.759	0	0	-0.205672	1.644	-0.509226	2.481	-0.34158
BTBD3	0.0698261	0.160553	-0.425	1.93133	2.73714	0.002	-0.668	0	0	1.12598	1.224	-4.45525	-1.32	-0.0811623
BTBD6	1.16256	0	1.469	0.0693383	0.160028	-0.15	0.497	0	0	0	-0.618	1.81285	0.048	0
BTBD7	1.02825	0.422235	3.041	0	-0.788012	-0.238	0.564	0	0	-0.595134	-1.009	0.776829	-0.374	1.4517
BTBD8	-1.93034	0	-0.895	0	0	-1.096	-0.446	0	0	0	-0.044	-1.86836	-0.379	0
BTBD9	-1.34181	0	-2.131	-1.77454	0.715839	0.191	-0.421	0	0	0	-1.158	1.14348	-0.361	0
BTC	0.140044	-2.48111	1.642	0	-0.48551	-0.693	1.628	2.63326	0	-0.4709	-0.945	-1.23688	-0.225	1.09862
BTD	-2.45608	-0.120451	1.146	-3.471	0.964304	0.94	-0.283	0	0	-0.550065	-2.158	-0.307982	-2.054	-2.2517
BTF3	0.900579	-0.114481	-0.621	-0.503433	1.64565	-0.667	0.046	0	0	1.832	0.124	0.40183	0.461	0.38232
BTF3L4	-0.601512	0	-0.857	-0.745322	-1.77514	-0.27	0.263	0	0	0	0.806	0.74413	0.133	0
BTF3P11	1.04929	0	0.072	0	0	0.619	1.72	1.13529	0	0	0	0	-1.2	0
BTG1	-0.311051	-0.975486	0.576	-0.371115	-0.975574	-0.336	0.519	-2.96606	0	0.431466	0.497	2.27673	0.892	-0.645477
BTG2	-1.77101	-2.26437	0.365	-0.114031	0.937377	-0.875	-1.055	-0.471422	-1.52899	-0.0436653	-0.656	1.29031	-1.396	-0.573659
BTG3	0.496059	-0.955398	-0.161	2.20195	-0.96098	-0.002	0.777	0.563852	0	-0.366028	0.531	1.17441	-1.808	0.723594
BTG4	-0.310005	0.533191	0.129	-1.82628	-0.554471	-0.844	0.811	0	0	-2.12953	0.233	1.38607	1.552	-0.318149
BTK	-0.977936	-0.0203163	-0.997	1.92258	-3.02159	-0.001	0.47	0	0	-0.191279	-1.488	-0.64538	1.288	-0.559458
BTLA	-1.11529	0	1.199	0	-3.40121	-0.276	0.42	0	0	0	-1.844	2.07542	-1.124	0
BTN1A1	0.390434	1.15165	1.549	0.610163	-1.14678	0.875	-0.533	0	0	0.341557	-1.161	-1.13142	0.169	0.570759
BTN2A1	-2.76033	-0.825687	0.441	-1.4128	-2.63028	-0.001	0.627	0.640527	-6.02161	-1.04102	0.709	-2.05246	0.625	0.989833
BTN2A2	-1.13528	-0.448601	-0.104	-0.730888	-2.08629	-0.736	1.685	-4.05491	0	0.637067	0.666	-0.136688	-0.586	1.96257
BTN3A1	-2.23442	0.56468	-0.098	-2.91562	-3.48951	-0.001	0.347	0.0647232	0	-0.380118	-0.133	-1.19614	0.203	-0.706292
BTN3A2	-0.839325	1.01676	-0.716	-3.21829	-2.42781	-0.001	0.633	1.05103	0	-0.18146	-1.199	-0.294639	0.932	1.4979
BTN3A3	-3.15647	1.12114	-0.552	-3.35447	-2.54988	-0.864	-0.449	0	-3.27682	0.554091	-1.283	-1.15207	-0.302	1.17366
BTNL2	0.111003	-0.945138	0.446	-0.516979	0.175387	-0.767	-1.119	0	0	0.12577	2.728	-0.581664	0.192	0.630782
BTNL3	-0.506293	-0.932437	0.611	0.892987	0.508859	0.002	-1.132	0	0	-0.801828	0	-0.561407	0.171	-0.359214
BTNL8	1.34269	0.0771268	0.195	0	0.297739	-0.003	-0.146	0	0	1.38261	-0.232	1.62926	-0.186	1.23121
BTNL9	-0.633776	0	-0.613	-0.235059	-0.886339	-0.002	-0.61	0	0	0	-0.545	-0.658191	1.757	0
BTRC	-0.939389	1.21624	1.089	-1.27489	1.07329	-0.576	0.014	0	0	-1.24508	-1.249	-0.900625	-0.912	-0.350536
BUB1	2.23827	0.564651	-0.459	2.60455	1.11166	0.21	1.286	0	0	0.0557253	1.44	-0.0332695	0.968	-0.324831
BUB1B	2.12179	-0.672984	1.057	2.51776	0.822252	-0.023	1.794	0	0	0.0820456	1.69	0.264982	0.727	-1.22187
BUB3	1.17539	-0.851862	-0.852	-1.52261	0.936786	0.915	0.384	0	0	1.60743	1.413	1.75388	0.572	-0.457306
BUD13	1.42377	0	0.649	-0.626459	2.01197	0.706	0.894	0	0	0	1.162	-1.26849	0.499	0
BUD31	1.82693	-2.34868	1.609	3.74954	-0.1779	-0.148	1.157	3.22998	0	-0.570157	0.11	-2.2527	0.435	1.53557
BVES	1.70227	0	0.457	0.626268	0.657385	0.06	0.321	0	0	0	0.863	1.76608	0.064	0
BYSL	1.04633	-0.274633	-1.686	0.994232	0.683923	-0.214	-0.582	5.03669	0	1.51028	0.321	-1.91503	0.011	-0.260849
BZRAP1	-0.621634	-0.448223	0.991	-0.391921	-0.881155	0.661	-1.32	0	0	-0.0480789	-1.65	2.10895	-0.568	-0.515301
BZW2	0.94319	0.328436	-3.043	-0.972048	3.17711	0.897	-0.439	0	0	2.04884	0.412	-2.80536	2.572	0.952227
C10ORF10	-0.203302	-1.06161	0.121	1.62219	-0.344278	-0.871	-0.193	0	-4.01723	1.1457	0.189	0	0.98	1.75495
C10ORF11	-0.636312	0	0.055	1.97716	-0.973684	0.172	-0.903	0	0	0	-0.946	0	-1.065	0
C10ORF113	1.15516	0	-0.643	0	1.01856	0.529	0.83	0	0	0	0.224	0	0.871	0
C10ORF116	-1.4021	-0.623537	-0.168	0.0944516	-0.934319	-1.156	-0.39	0	0	0.698231	-2.09	0	-1.441	1.57634
C10ORF118	-2.052	0.0467685	-0.298	-1.36265	0.978936	-0.175	1.689	0	-7.42734	1.58891	-0.782	0	-0.295	-0.769356
C10ORF12	1.61577	0.0251122	-0.508	0.552505	0.528193	0.321	1.334	0	0	0.671753	1.702	0	0.471	0.0119494
C10ORF125	-0.62174	0	1.272	-1.21055	-1.25442	0.003	0.252	0	0	0	-0.502	0	-0.205	0
C10ORF137	0.0616179	0.398534	-0.226	-2.13662	-0.386961	-0.413	0.569	0	0	1.35921	0.899	0	0.924	-0.792305
C10ORF18	-0.21156	-0.522688	-1.027	-1.07058	1.62742	0.776	0.908	0	0	0	1.942	0	0.405	-3.67284
C10ORF2	0.516142	0.16762	0.897	-0.514365	1.63697	-0.983	-0.072	0	0	0.41819	-0.647	0	0.445	0.283767
C10ORF26	-2.04359	1.00843	1.414	-3.56629	-0.680068	-0.914	-1.35	0	0	-1.3715	-0.703	0	-0.865	0.56503
C10ORF28	-0.380132	-0.314141	0.144	0	-1.08982	-0.29	1.132	0	0	0.379324	0.755	0	-0.35	-1.50677
C10ORF32	-3.78127	0	-2.167	0	-1.26918	-0.786	-1.215	0	0	0	-2.548	0	-1.277	0
C10ORF35	1.16609	0	0.154	0	1.46234	0.681	0.521	0	0	0	1.496	0	-1.458	0
C10ORF46	-1.15377	0	-0.946	-1.43818	1.29158	-1.027	-0.597	0	0	0	-0.973	0	0.637	0
C10ORF47	1.79735	0	-0.14	0	3.62759	0.625	0.239	0	0	0	1.041	0	-0.99	0
C10ORF53	0.733883	0	-1.162	0	0.183639	0.617	-0.164	0	0	0	1.038	0	1.285	0
C10ORF54	-0.516657	0	-0.896	-0.612613	-1.23167	0	-0.047	0	0	0	0	0	1.632	0
C10ORF57	-0.00664872	-0.535552	1.111	-2.72357	2.79501	0.002	1.416	0	0	-0.923696	0.02	0	0.274	-1.45622
C10ORF58	0.22233	0	1.98	-1.53428	1.29651	0.444	0.783	0	0	0	-1.488	0	-0.893	0
C10ORF62	0.733926	0	0.928	0	-0.301255	0.541	-0.081	0	0	0	-0.544	0	1.255	0
C10ORF67	-1.00578	0	-1.015	0	0	-0.465	-0.4	0	0	0	-0.929	0	0.56	0
C10ORF68	-2.08401	-1.65079	-0.499	-3.15549	-0.900553	-0.688	-0.347	0	0	1.6374	-1.265	0	0.464	-0.185784
C10ORF72	-0.399165	0	0.161	0.0576379	-1.44273	0.238	0.282	0	0	0	-1.101	0	0.749	0
C10ORF76	-3.22417	-0.259062	-1.79	-2.57887	-1.59875	-0.802	0.395	0	0	0.171172	-2.473	0	-0.28	-0.980217
C10ORF81	0.338465	0	0.53	0.279066	0	-0.002	0.319	0	0	0	0.799	0	-1.096	0
C10ORF82	0.69463	0	0.236	0	-0.101512	0.001	2.055	0	0	0	-0.653	0	0.164	0
C10ORF84	0.0251959	-0.308191	-0.809	-0.569499	1.54107	-0.309	1.448	0	0	0	0	0	-0.457	-0.465118
C10ORF88	0.313903	1.03249	-1.57	-2.36543	2.04444	0.293	0.566	0	0	1.46761	0.017	0	0.274	-0.766463
C10ORF90	-0.0684237	0	0.477	0	0	0.411	0.648	0	0	0	-0.938	0	-0.751	0
C10ORF92	1.36808	1.47065	1.245	0	0.947246	-0.576	1.652	0	0	0	0	0	0.154	-1.2733
C10ORF95	-0.319897	0.537804	1.431	-0.862709	0.0921479	-0.828	1.179	0	0	-1.92176	-1.543	0	-0.85	1.75392
C10ORF99	-0.508058	0	0.336	0.409572	-0.344768	0.021	0.943	0	0	0	-2.582	0	-0.127	0
C11ORF1	-1.27248	0	0.439	-3.51325	1.52358	0.002	-1.598	0	0	0	0.482	0	-0.702	0
C11ORF10	2.02967	0.952189	2.074	2.54458	1.21575	0.001	-0.123	0	0	0.0880417	-0.393	0	0.021	0.0378253
C11ORF16	1.48054	0.327076	1.451	0.0983203	-0.814735	0.751	1.141	0	0	-0.140276	0.636	0	0.241	0.991494
C11ORF17	-1.1064	0.823932	0.527	-1.03569	0.391275	0.928	-2.23	0	0	-2.31527	0.073	0	-0.224	-0.437009
C11ORF2	0.767382	0.906291	0.272	-2.0255	-0.293031	0.352	-1.1	0	0	1.06201	1.134	0	0.168	1.9509
C11ORF20	-2.2334	-1.30692	0.022	0	-2.06221	0.299	-0.827	0	0	0	0	0	-1.74	-0.293882
C11ORF21	-0.0035	0	0.845	0	0	-0.015	0.601	0	0	0	0	0	-1.438	0
C11ORF24	0.943131	0.0724976	-0.874	2.60651	0.0846038	0.672	-0.574	0	0	-0.000341034	0.455	0	1.376	-0.835831
C11ORF30	1.63527	0.955427	0.461	-0.434733	1.27273	0.37	1.324	0	0	-0.652318	-0.467	0	1.154	1.18809
C11ORF31	0.992011	0	0.322	0	1.11292	1.167	-1.044	0	0	0	0.535	0	0.337	0
C11ORF35	0.679974	0	2.44	0	-0.0994097	0.128	-0.025	0	0	0	-2.458	0	1.68	0
C11ORF40	1.597	0	-0.348	0	0	0.04	0.512	0	0	0	1.607	0	1.76	0
C11ORF41	-1.96004	0.437529	-3.024	-2.23215	1.83709	-0.967	-0.354	0	0	0	0	0	-2.522	1.28072
C11ORF42	0.454369	0	0.115	0	0	-0.334	0.086	0	0	0	-0.592	0	1.741	0
C11ORF45	0.0617155	0	1.66	0	0	0.771	-0.598	0	0	0	-1.435	0	-0.26	0
C11ORF48	0.228203	1.24947	0.144	-0.830465	0.964962	0.515	-0.687	0	0	-0.236471	-1.462	0	0.584	0.480142
C11ORF49	0.834871	1.25849	0.391	-2.28123	1.63648	1.001	0.564	0	0	0.481913	-0.713	0	-0.427	0.728451
C11ORF51	-0.470792	0.0216233	-1.568	-0.0260132	0.664259	0.531	-0.703	0	0	0.51552	0.221	0	-1.095	-0.050164
C11ORF53	-0.46376	0	0.293	0	0	0.014	-0.087	0	0	0	-0.888	0	-0.369	0
C11ORF54	-1.9994	0	-0.546	-2.09585	1.48184	1.002	1.335	0	-6.40416	0	-0.584	0	0.156	0
C11ORF57	0.131116	1.29743	-0.81	-2.59936	1.73115	0.301	-1.065	0	0	0.688801	0.031	0	0.055	0.784607
C11ORF58	-2.06078	0.0321552	-1.108	-1.46288	-1.73206	0.006	-0.174	-0.0584999	0	1.80575	-0.862	0	-2.193	-1.08828
C11ORF61	-0.575164	0.013903	0.176	-2.17159	0.384993	0.239	-0.47	0	0	0.124643	0.752	0	0.723	-1.59078
C11ORF63	-1.95232	1.34167	-0.333	-1.40393	-1.22799	-0.046	0.84	0	0	-1.85587	-1.662	0	-0.54	-1.28665
C11ORF65	0.513848	0	-0.157	0	0	-0.317	1.514	0	0	0	-0.028	0	0.137	0
C11ORF66	1.01635	0	1.298	0	-0.102463	0.691	0.986	0	0	0	-0.444	0	0.061	0
C11ORF67	0.758667	0.148728	-0.266	-0.402138	0.648658	0.247	0.718	0	0	0.0240166	-1.034	0	-0.17	2.48485
C11ORF68	-0.23024	0.80024	1.534	-1.65698	-0.701725	-0.581	0.274	0	0	0.313114	-0.449	0	-0.318	0.057268
C11ORF70	-0.792866	0	0.455	-0.757642	-0.369085	0.332	0.369	0	0	0	-0.369	0	-1.758	0
C11ORF71	-3.91457	-1.55022	-0.633	-4.52163	-2.04564	-0.554	0.329	0	-2.76072	0.342834	-1.199	0	-0.217	-0.173793
C11ORF73	-0.230893	0.0221273	-1.055	0	2.98235	0.872	-0.867	0	0	0.148551	-0.068	0	-0.498	-2.22971
C11ORF74	1.28761	0	1.203	0	0.118975	0.586	1.06	0	0	0	0.965	0	-0.779	0
C11ORF75	0.831632	1.20126	-0.649	3.04447	-3.06326	-0.562	-0.273	0	0	1.11469	0.678	0	-0.026	1.16469
C11ORF80	0.319863	-0.435474	1.766	0.0314862	-1.85829	0.008	0.51	0	0	-0.268645	1.252	0	-1.297	1.30342
C11ORF82	1.68839	0	0.086	0	0.906692	0.154	1.172	0	0	0	1.681	0	0.136	0
C11ORF84	2.47772	0	1.441	0	1.95815	-0.024	0.827	0	0	0	-0.481	0	2.348	0
C11ORF85	0.184302	0	2.089	0	-0.223554	-0.007	-1.071	0	0	0	0.432	0	-0.768	0
C11ORF86	0.0799722	0	0.948	0	0.390823	0.001	-0.696	0	0	0	0	0	-0.465	0
C11ORF87	0.201893	0	-1.066	0	0.423535	0.472	-0.61	0	0	0	0.829	0	0.446	0
C11ORF88	0.646671	0	2.275	0	0	-0.743	-0.833	0	0	0	-0.526	0	1.273	0
C11ORF9	0.901295	0.272085	0.004	-0.207695	2.87425	0.002	-0.13	0	0	0.0948048	-0.527	0	0.64	-0.172304
C11ORF92	0.106695	0	1.185	0	-0.480651	0.479	-0.08	0	0	0	-1.074	0	0.232	0
C12ORF10	-0.326743	-0.647835	2.099	0.0841442	-0.0848474	0.366	-1.992	0	0	1.00667	-0.18	0	-0.877	-0.807385
C12ORF11	0.812596	0.68438	-0.91	0.306998	-0.508067	-0.806	1.35	0	0	1.25858	0.045	0	2.037	-0.888239
C12ORF12	0.332494	0	1.812	0	-0.646559	0.042	-0.767	0	0	0	-0.173	0	0.547	0
C12ORF23	0.62183	0	-0.726	1.77149	0.58872	0.904	-0.634	0	0	0	0.619	0	-0.878	0
C12ORF24	1.03334	1.07267	-0.155	1.4989	-0.569988	0.225	-0.454	0	0	1.32636	-0.028	0	-0.336	0.687773
C12ORF26	-1.19452	0	-0.126	0	-1.70596	0.062	-0.16	0	0	0	0.676	0	-1.672	0
C12ORF29	0.261644	0.355279	-1.192	2.37523	1.35717	0.957	-0.944	0	0	0.845911	-0.563	0	-0.948	-1.4162
C12ORF32	0.100613	0	-0.938	0	0.887978	0.295	0.847	0	0	0	0	0	-0.867	0
C12ORF34	0.4382	0	-1.207	3.66029	1.35507	0.28	-1.239	0	0	0	-0.639	0	-1.051	0
C12ORF35	-0.909135	0.502209	-1.023	-0.810616	-2.89986	0.317	2.106	0	0	-0.66718	0.309	0	0.251	-0.959492
C12ORF39	-1.44552	0.19775	-1.065	2.05097	0.545783	0.025	-1.606	0	0	-0.463006	-0.838	0	-2.017	-1.40162
C12ORF4	0.307001	0.779129	-1.638	1.50041	-1.22287	-0.016	0.805	0	0	1.668	-1.785	0	0.266	0.614152
C12ORF40	0.474494	0	1.024	0	0	-1.19	1.116	0	0	0	-1.226	0	1.337	0
C12ORF41	-0.00850741	-0.97535	-0.447	1.65604	-2.29471	-0.336	0.921	0	0	0.855415	1.983	0	-0.435	-0.954305
C12ORF42	-0.088622	0	-0.892	0	-2.57808	-0.681	1.63	0	0	0	1.54	0	0.764	0
C12ORF43	2.21233	1.01939	0.656	0.804222	1.20737	0.197	-0.512	0	0	1.65219	1.504	0	0.404	0.0638299
C12ORF44	-0.966035	-0.892907	1.129	3.18086	-1.86359	-0.441	-1.149	0	0	0.124728	-0.725	0	-1.78	-0.637963
C12ORF45	0.276278	0	-0.308	0	-2.22826	-0.061	0.438	0	0	0	2.06	0	0.776	0
C12ORF48	2.05294	-1.7818	1.879	0	1.8425	0.129	1.47	0	0	1.3231	1.877	0	0.501	-1.08098
C12ORF49	1.80535	-1.55046	-0.29	4.01478	3.07496	-0.181	0.852	0	0	-0.936585	1.668	0	0.343	-1.28568
C12ORF5	-0.585135	-1.07802	-0.29	1.74871	-1.05528	-0.453	-0.513	0	0	1.13986	-1.129	0	-0.142	-0.078623
C12ORF50	0.969466	0	0.038	0	-1.0333	-0.831	1.21	0	0	0	2.107	0	0.884	0
C12ORF51	-0.462838	0.0596097	0.212	-0.610859	0.0660508	-0.196	-0.526	0	0	0	0	0	-0.554	0.240094
C12ORF52	1.37374	-0.58467	0.55	2.56795	0.365555	0.003	-0.424	0	0	1.05679	-0.023	0	-0.243	1.07551
C12ORF53	-2.00237	0	-2.92	-0.0352734	1.84951	-0.917	-1.386	0	0	0	-1.376	0	-0.513	0
C12ORF54	-0.0488182	0	0.906	0	-0.99758	-0.992	0.897	0	0	0	-0.316	0	0.383	0
C12ORF56	0.269347	0	0.485	0	-0.950237	0.894	1.196	0	0	0	-0.529	0	-0.436	0
C12ORF57	-1.25565	0	-0.345	0	-1.00169	0.553	-0.16	0	0	0	-0.412	0	-1.71	0
C12ORF59	-0.128956	0	-1.011	0	-0.475876	0.775	0.596	0	0	0	-0.747	0	0.547	0
C12ORF60	-2.26278	0	0.723	0	-2.30367	-0.327	0.005	0	0	0	-1.086	0	-2.554	0
C12ORF62	-1.20104	0	-0.39	2.56991	-0.993569	-0.709	-1.409	0	0	0	-1.155	0	-1.091	0
C12ORF65	2.10067	0	0.608	1.29146	-2.2916	0.459	1.948	0	4.15275	0	0.042	0	-0.268	0
C12ORF66	-0.757952	0	-0.207	0	0.737405	0.218	0.405	0	0	0	-0.726	0	-2.284	0
C12ORF68	-0.279735	0	-0.355	0	0.686792	-0.004	-0.858	0	0	0	1.166	0	-1.321	0
C12ORF75	1.49114	0	-0.304	0	2.5383	0.731	0.554	0	0	0	0	0	-0.185	0
C12ORF76	0.0212802	0	0.937	0	1.36813	0.468	-1.624	0	0	0	-0.808	0	-0.289	0
C13ORF1	-1.22366	0.507812	-0.362	-0.146982	0.190047	0.285	-0.595	0	0	0	0	0	-2.419	-0.920906
C13ORF15	-0.70573	1.54025	0.942	1.06127	-3.32647	-0.001	-0.34	0	-3.70122	-0.7015	-0.884	0	1.313	1.75702
C13ORF16	0.799699	0	1.227	0	0.0288546	0.652	-1.297	0	0	0	1.703	0	-0.355	0
C13ORF18	0.220728	0.220869	-1.338	4.29609	-2.61067	-0.71	0.624	0	0	-1.06684	0.914	0	0.16	0.20856
C13ORF23	0.779486	-0.187347	-0.098	0.112161	-0.218787	0.739	0.539	0	0	0.819867	2.209	0	-1.029	-0.420943
C13ORF26	-0.990666	0	-1.515	0	0.416373	-0.166	0.08	0	0	0	-1.821	0	0.579	0
C13ORF27	3.38096	0.662951	1.474	3.49453	0.31525	0.908	0.786	0	0	0.99594	-0.383	0	0.886	1.55185
C13ORF33	-1.41889	0	-1.554	0.144179	-1.02921	0.293	-2.118	0	0	0	0.608	0	-0.098	0
C13ORF34	2.31217	0.986324	-0.305	1.61941	0.693058	0.001	1.162	0	0	0.255342	2.824	0	0.333	-0.257402
C13ORF36	1.32652	0	0.743	0	2.31831	-0.019	-0.313	0	0	0	-0.715	0	1.235	0
C14ORF1	0.862027	0.0748355	2.939	1.37786	2.38226	0.003	0.512	0	0	-1.29795	-0.319	0	-1.944	-1.00205
C14ORF101	0.94897	0.424302	2.055	-1.15718	2.04341	1.008	0.193	0	0	0.899611	-1.936	0	0.398	-0.927234
C14ORF102	-0.00310642	0	-0.149	-1.16192	-0.131298	0.186	1.484	0	0	0	1.59	0	-1.826	0
C14ORF104	-0.333813	-0.732264	-0.755	-0.69635	1.29527	0.845	-0.023	0	0	0.58238	0.834	0	-1.579	-0.826646
C14ORF105	0.577618	-0.482227	-0.509	0.165261	1.65517	0.554	1.979	0	0	-2.05674	-0.083	0	1.28	-0.675877
C14ORF109	0.00729048	-0.396861	0.832	0	1.68367	-0.637	0.209	0	0	0	0	0	-0.243	-1.42852
C14ORF118	0.0752095	1.00399	1.722	-1.89427	1.49943	-0.371	0.347	0	0	-0.666411	2.003	0	-2.646	-0.759903
C14ORF119	-1.2951	0	0.267	-1.18636	1.15685	-0.178	-0.426	0	0	0	-0.467	0	-2.593	0
C14ORF126	-1.09254	0	-2.129	-0.916331	0.372749	0.26	0.546	0	0	0	-0.299	0	-0.725	0
C14ORF129	-0.17745	0	0.871	0.982835	-0.462323	0.008	-0.709	0	0	0	-0.405	0	-0.755	0
C14ORF135	-0.562828	0.6052	1.146	-2.21354	1.3695	0.001	0.629	0	0	-2.08643	1.125	0	-0.647	-1.70854
C14ORF142	-0.0595791	0	0.383	0.618614	1.98875	0.045	-0.437	0	0	0	-2.145	0	-0.611	0
C14ORF145	2.32057	0	1.462	0	1.29522	0.147	2.044	0	0	0	0.594	0	0.142	0
C14ORF147	-1.89984	-1.14932	-1.785	-0.794001	1.77326	-0.16	1.143	0	0	0.326895	-1.682	0	-1.446	-2.23466
C14ORF148	-0.0816883	0	0.291	0	-0.943095	0.743	-0.158	0	0	0	-0.209	0	0.076	0
C14ORF149	-0.139561	0	-1.172	0	1.22315	-0.907	0.143	0	0	0	-0.494	0	0.865	0
C14ORF153	0.71815	0	-1.789	-0.242583	1.28163	-0.773	-0.77	0	0	0	2.803	0	1.39	0
C14ORF156	-1.11001	-0.91781	1.367	0	-0.66066	-0.051	-1.114	0	0	-0.0739926	-0.316	0	-1.088	-0.475568
C14ORF159	-2.47079	0.538904	2.889	-4.67674	-2.2579	-0.791	-0.585	0	0	0.101822	-0.863	0	-1.978	-0.191417
C14ORF166	0.958649	-1.3918	0.797	1.42559	-0.0404903	-0.389	0.094	0	0	1.67258	1.416	0	-0.651	0.0986358
C14ORF166B	0.997337	0	1.563	0	0.195966	0.676	1.735	0	0	0	-1.646	0	-0.081	0
C14ORF169	-0.103555	-0.621117	-0.219	1.04856	-2.086	0.301	0.133	0	0	0.650487	0.983	0	-0.838	0.320597
C14ORF178	0.535315	0	0.572	0	0	0.683	0.393	0	0	0	0.403	0	-0.854	0
C14ORF179	0.132382	0	1.371	-1.35334	0.409589	0.373	0.624	0	0	0	-1.303	0	0.229	0
C14ORF180	0.570197	0	-0.686	0	0	-0.2	1.072	0	0	0	1.105	0	-0.016	0
C14ORF2	4.75844	-1.45931	-0.485	2.14788	1.87682	0.779	0.077	0	11.7104	-0.496152	0.808	0	0.737	0.0862751
C14ORF28	-1.6553	0	-0.89	0	-1.26463	0.051	0.247	0	0	0	-1.046	0	-1.152	0
C14ORF37	2.37943	0	0.175	2.53638	0	0.706	1.212	0	0	0	2.005	0	-0.806	0
C14ORF39	-0.0554545	0	0.749	0	0	-0.73	0.601	0	0	0	-0.364	0	-0.38	0
C14ORF43	0.842877	0	0.255	-1.81886	0.214905	0.245	2.313	0	0	0	-0.82	0	1.841	0
C14ORF45	-2.8242	0.545544	0.958	-2.1085	-0.728931	-0.052	-1.245	0	0	0.0516442	-1.684	0	-3.488	-1.17965
C14ORF50	-1.17158	0	0.683	0	-0.926776	0.601	-0.518	0	0	0	-0.527	0	-2.182	0
C14ORF79	-0.161374	-0.0610293	1.895	-2.30296	0.339878	-0.568	-0.409	0	0	0.502699	-1.225	0	1.297	0.0211046
C14ORF80	2.7315	0	2.335	0	1.29482	-0.397	2.186	0	0	0	0	0	0.689	0
C14ORF93	-0.814382	-0.388572	-1.141	-2.01078	0.826961	0.458	-0.486	0	0	-0.471353	0.204	0	-0.71	1.14345
C15ORF17	0.585652	0	0.311	-3.07461	2.72916	0	0.676	0	0	0	1.292	0	-0.499	0
C15ORF2	-0.24841	0.790487	0.142	1.04835	0.303681	0.88	-0.526	0	0	-1.48822	-0.612	0	0.211	-1.53484
C15ORF24	-0.984601	-0.961088	0.236	0.776796	-1.71846	-1.104	0.276	0	0	0.176821	-0.398	0	-1.052	0.654355
C15ORF27	1.59674	0	0.105	1.9572	0	-0.44	0.698	0	0	0	0.838	0	0.753	0
C15ORF29	-0.138703	0.409249	-0.132	0	1.89237	-0.001	0.671	0	0	0.142416	0.696	0	-1.256	-2.83815
C15ORF32	-0.202588	0	-0.042	0	0	-0.469	-1.342	0	0	0	1.522	0	-0.122	0
C15ORF38	-1.11441	0	0.418	-1.71663	-0.641823	0.182	-0.551	0	0	0	-0.872	0	0.233	0
C15ORF39	4.21639	0.939042	-1.151	0.855933	-0.394349	0.53	-1.275	0	9.83918	1.59559	1.839	0	-0.017	1.22278
C15ORF40	-1.36758	0	-0.271	0	0	-0.982	-0.648	0	0	0	-0.489	0	-0.668	0
C15ORF41	-1.33742	0	-2.122	-0.538754	-0.729734	0.876	-0.747	0	0	0	-0.085	0	-0.192	0
C15ORF42	3.0217	0	0.066	0	0.831616	0.703	1.367	0	0	0	3.619	0	0.815	0
C15ORF43	0.410944	0	-0.024	0	0.245603	-0.001	1.434	0	0	0	-0.598	0	-0.05	0
C15ORF44	0.268213	-1.26898	1.46	-0.735821	0.875662	-0.394	0.493	0	0	2.33698	0	0	-2.535	0.572798
C15ORF48	0.242062	0	-0.386	2.48659	-1.96315	-0.54	0.904	0	0	0	0.642	0	-0.503	0
C15ORF5	1.93908	2.15354	0.67	0	-1.2054	-0.426	0.416	0	0	0	0.585	0	2.553	0.738412
C15ORF52	-4.60578	0	-1.937	-3.54988	-2.49887	-0.932	-1.072	0	0	0	-1.071	0	-1.125	0
C15ORF54	1.4758	0	1.054	0	0	0.716	1.898	0	0	0	-0.757	0	0.389	0
C15ORF55	0.10358	0	-0.175	-0.849284	-0.583668	0.519	0.653	0	0	0	-0.608	0	1.318	0
C15ORF56	-0.102687	0	0.817	0	0.490468	-0.091	0.142	0	0	0	-0.259	0	-1.351	0
C15ORF57	-0.574206	0	1.235	0	-1.46851	-0.864	-0.378	0	0	0	0.182	0	-0.113	0
C15ORF61	0.376021	0	-1.224	0	-0.17994	-0.927	0.223	0	0	0	1.99	0	1.039	0
C16ORF13	1.77349	0	2.484	0.350614	1.4796	0.003	-1.018	0	0	0	0.525	0	0.868	0
C16ORF3	1.57414	1.02387	-0.807	0.609225	0.606884	0.731	0.792	0	0	0.33872	1.488	0	0.352	-0.156825
C16ORF42	2.05878	1.05154	0.086	1.43997	0.612126	-0.122	0.113	0	0	2.46653	0.084	0	-0.506	1.28526
C16ORF45	-2.80811	-0.400028	-1.701	0	-0.735278	-0.001	-0.717	0	-4.04694	-0.655996	-0.194	0	-2.217	1.78822
C16ORF46	0.991576	0	-0.745	0	1.98685	0.124	-0.416	0	0	0	-0.288	0	1.767	0
C16ORF48	-0.924217	0	1.145	-2.2621	2.01685	-0.231	-0.424	0	0	0	-1.166	0	-1.524	0
C16ORF5	-1.45267	0.925051	0.739	-1.46853	-2.94936	0.827	-0.275	0	0	-1.19603	-0.177	0	-0.394	-0.624891
C16ORF53	-0.319275	-0.00422841	1.101	0.0119359	-3.16386	0.049	0.019	0	0	-0.0685516	-0.468	0	0.446	1.06806
C16ORF54	-0.0518768	0	-0.244	0	0	-0.002	-0.493	0	0	0	0.501	0	0.122	0
C16ORF55	1.5468	0	1.91	0	0.671865	0.799	-0.164	0	0	0	0.427	0	0.145	0
C16ORF57	2.22667	0.498376	-1.771	2.45274	2.96076	0.393	-0.162	0	0	-0.528563	0.206	0	1.325	1.66704
C16ORF58	1.14652	0.478604	1.989	-1.71081	0.930399	0.641	-1.651	0	0	0.959909	0.864	0	0.376	0.748501
C16ORF59	2.5341	0.109249	1.154	1.22338	2.91976	0.632	-0.322	0	0	-0.296886	2.336	0	1.106	-0.847971
C16ORF61	-0.949735	-1.06648	-0.175	0	-0.708005	-0.445	1.205	0	0	-0.253126	-0.516	0	-0.789	-0.101594
C16ORF62	-1.44051	0.89859	0.933	-4.13641	-2.04249	0.457	-0.66	0	0	1.25485	-2.109	0	0.053	0.796158
C16ORF7	-1.69411	-0.734169	0.793	-3.64059	-0.0216453	-0.306	-1.3	0	0	0.412916	-0.791	0	1.277	-1.04677
C16ORF70	0.754527	0	-0.302	0	-0.753794	0.363	0.03	0	0	0	0.2	0	2.311	0
C16ORF71	-0.365141	-0.552396	1.063	0	-1.18384	-0.276	-0.077	0	0	-0.126662	-0.045	0	-1.283	1.38548
C16ORF72	-1.11963	0	-0.215	1.01851	-1.91477	-0.44	0.973	0	0	0	-1.85	0	-0.534	0
C16ORF73	-0.667333	0	-0.921	0	-0.573624	-0.595	1.024	0	0	0	-0.438	0	-0.131	0
C16ORF74	0.85163	0	0.667	0	2.82906	-0.771	-0.28	0	0	0	0.245	0	-0.604	0
C16ORF75	3.02679	0	1.052	0	1.72309	0.748	0.713	0	0	0	1.986	0	1.192	0
C16ORF78	0.689492	0	-0.183	0	-0.900096	1.003	0.1	0	0	0	0.2	0	1.469	0
C16ORF79	1.54781	0	0.403	0	0	0.928	-0.452	0	0	0	0.877	0	1.705	0
C16ORF80	0.784498	-1.35666	1.922	0.466261	1.92096	1.037	-1.033	0	0	1.28665	0.573	0	-1.209	-1.1264
C16ORF82	0.0225365	0	0.341	0	-2.01461	0.85	-0.978	0	0	0	0	0	1.852	0
C16ORF86	-2.24196	0	0.371	0	-1.43566	-0.001	-1.451	0	0	0	-0.716	0	-2.259	0
C16ORF87	1.00039	0	-1.321	0	0.657448	0.001	1.355	0	0	0	1.265	0	0.493	0
C16ORF88	1.80466	1.13208	0.727	0	0.174397	0.147	-0.081	0	0	0.97473	0.706	0	1.126	0.50777
C16ORF89	-1.79108	0	-0.478	0	-1.64923	-0.524	-1.276	0	0	0	-0.475	0	0.015	0
C16ORF91	0.0201705	0	-0.563	0	-0.532593	0.379	0.214	0	0	0	0.428	0	0.124	0
C17ORF101	-1.83484	-1.21008	0.254	-1.94487	0.286475	-0.314	0.529	0	0	-0.507181	-0.968	0	-1.169	-0.758605
C17ORF103	-1.44748	0	1.366	0	-4.27459	-0.661	-0.463	0	0	0	0.258	0	0.229	0
C17ORF28	0.80109	0	2.018	0	0.129261	-0.682	-0.017	0	0	0	-0.187	0	0.701	0
C17ORF37	-1.43556	0	1.054	0.50772	-1.47384	-0.005	-0.198	0	0	0	-2.472	0	-1.211	0
C17ORF39	-1.64244	-1.419	0.633	-0.577957	-3.54359	-0.774	1.188	0	0	0.95166	-0.178	0	-0.362	-1.11196
C17ORF42	-1.00537	0.899435	-0.249	-1.19109	0.272085	-0.25	-0.28	0	0	1.22692	-1.016	0	-1.01	-1.58159
C17ORF48	-0.339835	-0.925063	0.767	-2.36261	0.273302	0.03	-0.005	0	0	-0.34528	1.368	0	-1.082	1.207
C17ORF50	0.725637	0	0.695	0	-0.35356	0.606	1.446	0	0	0	0.521	0	-1.137	0
C17ORF51	0.260254	0	0.446	0	-0.56151	-0.852	0.259	0	0	0	0.384	0	0.962	0
C17ORF53	2.83994	0.969389	1.017	3.41249	0.488132	0.519	-0.879	0	0	1.27616	2.079	0	-0.837	0.935514
C17ORF55	0.957286	0	0.896	0	0.185862	0.693	1.036	0	0	0	-1.663	0	1.197	0
C17ORF56	1.2506	0	1.855	0	-0.873672	-0.588	0.996	0	0	0	-0.203	0	1.877	0
C17ORF58	1.45575	0	0.662	0.740389	0.446169	-1.112	0.101	0	0	0	2.633	0	0.381	0
C17ORF59	0.576579	1.50511	-0.02	0.585787	0.876746	0.439	-0.176	0	0	-0.975515	0.337	0	-2.155	1.40618
C17ORF60	-0.127553	-0.203328	0.703	0	-1.99477	0.011	-0.025	0	0	0	-1.401	0	1.216	1.33332
C17ORF61	2.11956	0	2.076	0	1.89184	0.003	-0.303	0	0	0	0.574	0	0.95	0
C17ORF62	-0.712391	-0.22029	0.536	0	-1.13253	-0.824	0.736	0	0	0.488597	-1.473	0	1.387	-1.63495
C17ORF63	0.457601	0.509919	0.096	0.0924842	-1.97335	-0.819	0.141	0	0	1.42845	2.306	0	-0.29	-0.0444416
C17ORF64	1.44763	0	0.982	0	0	0.533	0.566	0	0	0	1.031	0	0.125	0
C17ORF70	-0.156804	0.143576	1.594	-0.755041	-2.31082	0.1	-0.884	0	0	-0.128235	1.604	0	-0.407	0.547667
C17ORF71	-1.68389	-1.57877	-2.048	-1.27229	1.63424	-0.747	-0.969	0	0	2.18083	-0.525	0	-1.682	-0.317933
C17ORF73	-0.331433	-0.589856	-0.242	0	0.924262	-0.002	-0.034	0	0	0	0	0	-0.467	-0.466295
C17ORF74	-0.0391833	0	-0.097	0	0.188021	0.727	-1.106	0	0	0	0.378	0	-0.186	0
C17ORF75	0.18645	0.836802	-0.726	-1.49716	0.660953	0.483	0.152	0	0	0.254318	1.423	0	-1.656	0.658696
C17ORF76	-1.65901	0	-1.384	0	-1.36274	-0.002	0.586	0	0	0	-0.86	0	-1.041	0
C17ORF77	-0.647565	0	0.863	0	0	-0.608	-1.687	0	0	0	-0.737	0	0.721	0
C17ORF78	1.14979	0	-0.96	0	0	0.94	1.008	0	0	0	1.156	0	0.427	0
C17ORF79	1.8772	0	1.949	2.42838	0.513212	0.32	-1.013	0	0	0	0.282	0	0.487	0
C17ORF80	-1.92244	0.752782	0.711	-1.25615	-1.32584	-0.29	-0.353	0	0	0.542597	-0.872	0	-2.654	-1.33469
C17ORF81	-1.07669	-0.276293	0.044	-1.53971	-0.0752262	0.002	-2.458	0	0	1.44152	-0.279	0	-0.386	0.121916
C17ORF82	1.37697	0	2.218	0	0	0.24	-0.427	0	0	0	0.174	0	0.874	0
C17ORF85	-0.953516	-2.35393	0.663	0	-1.94765	0.393	-0.124	0	0	-0.182458	0.22	0	1.018	-0.54651
C17ORF86	-0.407565	-0.234256	-1.122	0	1.1784	-0.906	-1.151	0	0	0	0	0	-0.664	1.82054
C17ORF88	0.304513	-1.21795	0.171	0	-0.379838	0.633	0.057	0	0	0	0	0	0.532	1.01045
C17ORF90	-0.606183	1.38803	0.073	0	0.489623	-0.846	-0.671	0	0	0	-1.999	0	-0.367	0.2178
C17ORF91	-2.018	1.077	1.693	-0.131482	-1.71789	-0.619	-0.808	0	0	0	0	0	-2.617	-2.58439
C17ORF97	-1.10701	0	1.816	0	-1.47961	0.002	-0.674	0	0	0	-1.356	0	-1.02	0
C18ORF1	-2.45965	1.06221	-0.023	-1.15437	-1.25092	-0.722	0.769	0	-9.00301	1.44405	-0.219	0	-0.334	1.2733
C18ORF10	1.44748	0.120978	0.288	1.29317	3.591	0.319	-0.524	0	0	-0.118938	1.505	0	-1.991	0.0941114
C18ORF19	1.65554	0	-0.232	0.159714	2.42242	-0.002	0.68	0	0	0	1.125	0	0.227	0
C18ORF21	0.242147	0	-0.195	-0.0945666	-0.108773	-0.227	-0.231	0	0	0	1.271	0	0.226	0
C18ORF25	2.23676	-0.881314	1.148	0.8284	-0.503489	0.208	2.104	0	3.71661	0.612906	-0.773	0	0.268	0.690392
C18ORF45	-0.464989	0	-1.621	0.851743	-0.882988	0.298	-2.144	0	0	0	2.701	0	-0.433	0
C18ORF54	2.4171	0	1.782	0	1.60665	-0.965	1.286	0	0	0	0.614	0	1.597	0
C18ORF55	0.94276	0	-0.178	1.41725	1.50806	-0.177	0.571	0	0	0	-1.022	0	0.375	0
C18ORF56	1.10559	0	0.815	0	1.01913	0.269	0.807	0	0	0	-1.948	0	1.746	0
C18ORF8	-0.077921	-1.56705	-0.155	1.71779	-0.773023	-0.002	0.692	0	0	-0.712804	-1.906	0	1.627	0.832676
C19ORF10	3.32297	0.86545	1.105	2.31456	0.770939	0.879	0.553	0	0	0.625495	0.151	0	1.437	1.8067
C19ORF12	-0.677629	0	0.339	-2.53547	0.125635	0.057	-0.401	0	0	0	0.157	0	0.465	0
C19ORF18	0.13027	0	-0.08	0	-0.201906	-0.002	0.416	0	0	0	-0.373	0	0.56	0
C19ORF2	-1.19583	-1.00907	-1.362	-0.780787	0.785293	0.979	-0.596	0	0	-0.714635	-0.085	0	-0.565	-0.433351
C19ORF20	-0.723808	0	-0.757	0	1.53304	0.654	-1.029	0	0	0	-1.249	0	-0.925	0
C19ORF21	0.234261	-1.51605	1.471	0	1.7594	0.696	0.436	0	0	0.0940867	-1.561	0	0.305	-0.981661
C19ORF22	1.03604	1.87161	-0.269	0.758415	-0.421325	-0.434	-2.196	0	0	0.879795	0.356	0	1.614	1.11674
C19ORF24	2.02385	2.24289	-0.28	0.250862	0.252267	0.385	0.915	0	0	0.334465	-1.559	0	1.575	2.28349
C19ORF25	-2.0778	0	-0.974	-0.285629	0.539283	-1.164	-3.308	0	0	0	-1.067	0	0.762	0
C19ORF28	2.1555	0.745755	0.863	1.94889	1.71022	-0.003	0.642	0	0	0.0841512	0.064	0	-0.11	0.871261
C19ORF29	1.57535	0.763726	1.173	0	0.93589	0.723	0.535	0	0	0	0	0	1.08	-1.04262
C19ORF33	-0.0286077	0	0.215	0	-1.14397	0	2.029	0	0	0	-0.743	0	-0.421	0
C19ORF39	0.314022	0	1.026	0	-0.602807	-0.46	1.237	0	0	0	-0.593	0	0.162	0
C19ORF40	0.842803	-0.494137	0.329	0	0.261651	0.004	0.712	0	0	-1.73329	0.257	0	2.757	0.435189
C19ORF42	-0.560146	-0.971552	-0.555	-3.13712	3.44945	-0.439	-0.644	0	0	1.01513	0.496	0	-0.661	-0.324248
C19ORF43	0.536044	0	1.16	0.561771	-0.232533	-0.936	0.053	0	0	0	1.306	0	-0.494	0
C19ORF44	1.52767	0	0.554	0	1.35802	0.4	0.965	0	0	0	0.124	0	0.341	0
C19ORF45	0.596135	0	-0.27	0	0.534227	-0.006	1.142	0	0	0	0.227	0	-0.167	0
C19ORF46	2.30802	0	0.831	0	2.45948	0.001	1.84	0	0	0	-1.259	0	1.781	0
C19ORF47	1.624	0	0.955	0	0.238972	0.075	0.094	0	0	0	2.704	0	-0.089	0
C19ORF48	2.20707	0	1.024	-0.10309	1.56645	0.396	0.338	0	0	0	2.552	0	0.066	0
C19ORF50	-0.0381876	-0.879405	1.206	0	-1.10477	-0.591	-0.252	0	0	0.700937	1.028	0	-0.102	-0.120329
C19ORF51	-0.978633	0	1.564	0	0.705847	-0.832	-0.131	0	0	0	-1.262	0	-2.442	0
C19ORF52	-0.302755	0	-1.173	0	0.579406	0.097	0.096	0	0	0	0.961	0	-1.302	0
C19ORF53	5.56373	-0.120195	0.925	-0.0987682	2.756	0.208	0.619	0	13.2363	0.864427	0.584	0	0.212	-0.732974
C19ORF54	2.90603	0.695586	0.823	0	0.810111	0.169	1.039	0	0	-0.139844	2.611	0	1.748	0.962229
C19ORF56	1.79888	0.628585	1.556	0.263142	1.43311	0.496	-1.052	0	0	1.46525	0.491	0	-0.41	0.817485
C19ORF57	0.010904	-0.488669	0.507	0.382639	0.227303	-0.839	0.275	-1.60526	0	-0.681624	-0.889	0	1.137	2.01078
C19ORF59	0.0259777	0	0.915	0	-0.481368	-1.029	-2.126	0	0	0	-0.313	0	3.098	0
C19ORF6	1.22926	1.0583	0.208	0	1.95956	0.503	-1.9	0	0	1.03027	1.355	0	0.474	-1.00036
C19ORF60	-0.366366	-0.150858	-0.46	0	0.181044	-0.959	-0.782	0	0	0	0	0	0.06	1.1415
C19ORF61	1.22412	-0.308929	0.741	2.51785	-0.236996	0.115	-0.726	0	0	-0.470693	0.43	0	2.009	-0.199234
C19ORF63	-2.90504	0	1.073	0.0642727	-1.95629	-1.04	-0.864	0	0	0	-2.169	0	-2.794	0
C19ORF66	-1.49349	0.801478	1.925	-1.45776	-2.72345	-0.002	-0.605	0	0	0.236232	-1.453	0	-1.278	-0.166316
C19ORF70	-1.64198	0	0.945	0	0.0439767	-1.022	-2.757	0	0	0	-1.148	0	-0.084	0
C19ORF73	-0.22381	0.111663	-0.058	-1.15371	1.04823	0.004	0.453	0	0	-0.00881511	-0.391	0	0.493	-1.20611
C1D	-1.74504	-0.742103	-0.8	0	-1.8702	0.003	-0.55	-1.75551	0	-0.434573	1.692	0.492458	-0.547	-1.27571
C1GALT1	1.80793	-1.56562	0.102	2.81636	0.157078	0.716	1.845	0	0	2.4409	0.515	0.879635	-1.37	-0.540127
C1GALT1C1	-0.290665	1.65312	-0.259	-0.266451	0.518512	0.376	0.178	0	0	1.6109	-1.794	0.854847	-2.653	-1.18296
C1ORF100	0.207614	0	-1.06	0	1.10855	-0.603	0.702	0	0	0	-0.584	0	0.945	0
C1ORF101	-2.28553	0	-1.843	0	-1.65739	0.743	-1.999	0	0	0	-1.192	0	0.35	0
C1ORF103	0.496298	0.592271	-0.949	0.519071	-0.217453	0.157	0.877	0	0	0.431772	0.972	0	0.287	-1.10023
C1ORF105	0.408206	0.7868	0.157	-0.434374	0.806031	0.595	-0.541	0	0	-0.276302	0.374	0	0.598	-0.774294
C1ORF109	0.56844	-0.0394405	-0.892	1.31464	-1.07013	-0.199	1.871	0	0	-0.230386	1.501	0	0.044	-0.502113
C1ORF111	0.309855	0	0.156	0	-0.066014	0.493	-0.22	0	0	0	-0.772	0	1.168	0
C1ORF112	3.2809	-0.26153	-0.313	3.03856	2.16417	0.518	0.794	0	0	-0.434027	2.479	0	0.609	1.78094
C1ORF114	2.26011	-0.0780895	1.08	2.5884	0.779292	0.92	1.291	0	0	-0.19355	-0.315	0	-0.951	2.02605
C1ORF115	-0.155325	-0.741861	0.203	1.09116	1.76948	0.388	-1.589	0	-0.0162716	-0.536679	-0.407	0	0.17	-0.845976
C1ORF116	-0.112597	-1.72717	-1.68	-0.367401	0.426642	0.808	-0.113	0	0	-0.446189	1.717	0	-0.143	1.16906
C1ORF122	-1.40479	0	0.233	0	-0.757012	-0.397	-0.796	0	0	0	-0.22	0	-1.504	0
C1ORF123	-0.284089	-0.297581	0.68	-1.73364	0.367406	-0.002	-0.586	0	0	0.755803	0.545	0	-1.507	0.879647
C1ORF124	0.318055	0	-1.035	1.07945	-0.302958	0.805	0.626	0	0	0	-0.521	0	0.19	0
C1ORF127	0.044	0	-1.216	0	0	-0.539	-0.109	0	0	0	0	0	1.952	0
C1ORF129	1.19094	0.619952	-0.243	-0.734979	0.18888	0.582	1.561	0	0	-0.130875	0.222	0	2.1	-0.398881
C1ORF131	0.851976	0	-1.128	1.08929	3.34882	0.002	-1.058	0	0	0	-1.254	0	1.254	0
C1ORF135	4.05124	-0.33313	-0.18	4.50898	-0.122592	0.418	2.769	0	0	2.06483	1.988	0	1.45	0.248047
C1ORF144	0.191384	-0.754162	-0.051	1.17419	-1.05723	-0.031	1.628	0	0	0.0633628	0.268	0	-1.588	0.953051
C1ORF151	-3.15364	0	-1.169	0	-2.18381	-0.154	-0.744	0	0	0	-2.354	0	-1.12	0
C1ORF158	-0.694863	0	0.985	0	-0.46506	-0.833	-0.247	0	0	0	-0.131	0	-1.011	0
C1ORF159	2.23442	-0.876157	0.162	0	1.72692	0	1.6	0	0	1.48486	0.868	0	1.71	-0.355736
C1ORF162	-1.01133	0	-0.517	0	-2.81423	-0.2	0.085	0	0	0	-0.27	0	1.239	0
C1ORF168	0.884403	0	2.063	0	2.71534	0.002	0.497	0	0	0	-1.896	0	-1.215	0
C1ORF172	0.0916137	0	0.641	0	1.71941	0.309	-0.201	0	0	0	-1.866	0	-0.378	0
C1ORF173	-1.79656	0	0.667	0	-1.56465	-1.036	-1.503	0	0	0	-1.302	0	0.338	0
C1ORF174	1.90452	1.07807	1.519	0	-0.0663867	0.691	0.704	0	0	-0.370805	1.296	0	0.392	0.470673
C1ORF182	-0.504903	0	-1.268	0	-0.0237556	-0.327	0.742	0	0	0	-0.648	0	0.288	0
C1ORF183	0.817343	0.773672	-1.166	-0.0441836	3.59532	0.63	-0.63	0	0	-1.05948	-1.703	0	0.947	1.24134
C1ORF186	0.00509005	0	-0.289	0	-0.738532	-0.03	-0.453	0	0	0	0.072	0	1.451	0
C1ORF187	1.56748	0	-0.93	0	0	0.435	1.574	0	0	0	1.795	0	0.631	0
C1ORF190	-0.449156	0	-1.07	0	0.0237958	0.168	0.545	0	0	0	-0.69	0	-0.077	0
C1ORF194	-0.754312	0	1.354	0	-0.474679	-0.207	-0.015	0	0	0	-0.716	0	-1.789	0
C1ORF198	1.43312	0	1.443	-0.867611	2.28228	0.002	-0.323	0	0	0	-0.303	0	1.558	0
C1ORF201	-1.39734	0	-0.473	0.0461783	-0.362196	-0.316	-1.015	0	0	0	-0.419	0	-1.158	0
C1ORF21	1.87257	-0.220807	0.46	1.17858	2.30571	0.642	-0.275	0	5.81411	-0.728654	1.239	0	-1.225	-2.97933
C1ORF210	-0.209	0	-1.506	0	0	0	-0.704	0	0	0	1.324	0	0.468	0
C1ORF212	-1.03787	0	0.793	0	-0.870256	-0.364	-0.548	0	0	0	-1.377	0	-0.176	0
C1ORF213	0.926013	0	-1.565	0	2.87463	0.001	1.564	0	0	0	0	0	-0.804	0
C1ORF216	-1.37904	1.18318	-1.011	0.83886	-1.20245	-0.638	-0.936	0	0	-1.32331	-0.803	0	-1.225	0.755807
C1ORF222	1.20759	-1.03591	0.802	0	0.218201	0.004	1.865	0	0	0	0	0	0.306	1.0357
C1ORF228	-0.841476	0	0.844	0	-1.2796	-0.009	-0.601	0	0	0	0	0	-0.836	0
C1ORF27	0.388557	-1.56475	-0.627	-1.37211	3.85886	0.03	-0.813	0	0	-0.184616	0.097	0	1.658	0.146335
C1ORF31	1.2949	0	0.293	0	1.48984	0.728	0.632	0	0	0	-0.643	0	0.672	0
C1ORF35	3.21296	-1.38755	0.837	1.12468	1.93008	0.504	-0.301	0	0	0.702331	1.194	0	2.05	3.50674
C1ORF38	-1.19318	1.36399	-1.029	0	-4.48614	-0.858	-0.444	0	0	0.157553	-1.166	0	1.133	1.74907
C1ORF43	0.33712	0	-0.572	1.43555	2.04538	0.74	-1.773	0	0	0	-1.146	0	0.162	0
C1ORF49	0.42959	0	-0.39	0	0.932277	0.355	0.712	0	0	0	-1.877	0	1.32	0
C1ORF50	0.10295	0.544761	-2.049	0.0178061	-1.07607	-0.002	1.527	0	0	-0.828847	1.564	0	-0.956	1.58391
C1ORF51	-0.905346	0	0.561	0	-0.508636	-0.826	0.139	0	0	0	-0.294	0	-1.289	0
C1ORF52	0.142594	0	-1.575	0	-0.799718	0.21	-0.23	0	0	0	1.466	0	1.278	0
C1ORF53	-0.993261	0	0.538	0	0	0.001	-0.434	0	0	0	-0.201	0	-2.125	0
C1ORF54	0.153693	-1.23527	-0.284	-0.102458	-1.62228	0.222	-0.688	0	0	-1.40853	0.96	0	2.947	1.69756
C1ORF55	0.0201804	0	-0.515	0	1.13643	0.609	0.52	0	0	0	-0.855	0	-0.846	0
C1ORF56	0.0592757	0.286397	0.976	-0.320465	2.62664	0.013	-0.664	0	0	-0.894582	-1.925	0	-0.747	0.836455
C1ORF61	2.5371	-0.639319	-1.257	0	0.937515	0.416	0.644	0	9.71325	-1.92444	-2.091	0	1.022	1.20199
C1ORF63	-1.52702	0.604346	-0.55	-2.95721	-2.0147	-0.001	-0.314	0	0	0.737638	0	0	0.327	-0.413144
C1ORF64	2.06375	0	0.748	0	3.08514	0.002	0.454	0	0	0	-0.288	0	1.054	0
C1ORF68	-0.851504	-0.940094	0.371	0	-0.704145	-0.005	0.199	0	0	0	0.082	0	-0.371	-1.04018
C1ORF74	0.260208	0	0.662	-1.11016	3.3956	-0.689	-0.374	0	0	0	0.241	0	-1.437	0
C1ORF85	-0.524023	0	1.143	-1.15459	1.91115	0.794	-1.411	0	0	0	-1.953	0	-0.716	0
C1ORF86	1.16581	0	0.953	0	0.694647	0.003	-0.126	0	0	0	-0.352	0	1.683	0
C1ORF87	-1.68886	0	0.691	0	-0.832836	0.35	-0.626	0	0	0	-2.616	0	-1.103	0
C1ORF88	0.11873	0	1.835	0	-0.613173	-0.714	0.41	0	0	0	-0.734	0	0.107	0
C1ORF9	1.28899	-1.2563	-0.767	-0.181528	2.05435	0.929	0.627	0	0	1.09214	-1.028	0	1.365	1.24148
C1ORF93	-1.38907	0	-0.853	0	-1.61851	0.546	-0.138	0	0	0	-1.306	0	-0.033	0
C1ORF94	1.48704	0	1.685	1.06437	0.0569829	0.003	1.246	0	0	0	-0.525	0	0.404	0
C1ORF95	-0.27526	0	-0.642	1.1417	-0.306968	-0.769	-0.213	0	0	0	-0.708	0	0.769	0
C1ORF96	0.672818	0	0.046	0	1.40906	0.254	0.841	0	-0.655949	0	0.189	0	-0.303	0
C1QA	-0.66931	0.136672	0.167	1.79734	-2.31811	-0.288	-1.154	0	0	0.113908	-1.59	0.0762733	1.095	-0.255937
C1QB	-0.890637	-0.206032	-0.252	1.06636	-1.69692	0.015	-0.757	0.27868	0	-0.843126	-1.863	-0.706202	0.896	0.982983
C1QBP	-0.506702	-1.40504	-0.773	0	-0.57052	-0.151	-1.768	0	0	1.75054	-0.972	0.898948	1.525	-0.137262
C1QC	-0.902913	0	-0.22	1.8411	-2.04684	-0.185	-0.838	0	-0.979869	0	-1.378	0.828875	0.269	0
C1QL1	-0.174378	1.38879	0.12	-0.262404	-0.480439	-0.119	-0.989	0	0	-1.33944	0.454	0.537701	-0.741	0.85244
C1QTNF1	0.968539	0.752303	0.463	0.0737139	1.39512	-0.556	-0.277	0	0	0.262068	0.748	1.28773	-1.449	0.51234
C1QTNF2	-0.965085	0	-1.664	1.30614	-0.517402	0.007	0.173	0	0	0	0.363	-1.29641	-1.101	0
C1QTNF3	0.0659671	-0.487258	-0.118	-1.07754	-0.219604	0.372	-0.237	0	0	-2.28888	1.504	1.99088	1.147	-0.366811
C1QTNF4	-0.599349	0	0.871	-0.546077	0.417048	-0.751	-0.396	0	0	0	0	-1.2637	0.083	0
C1QTNF6	-0.121116	0	0.632	-0.708074	3.22024	0.09	-1.452	0	0	0	-0.402	-0.81473	-0.908	0
C1QTNF7	-0.998741	0	-0.801	0	0.10072	0.515	-0.913	0	0	0	-1.037	-1.34014	0.833	0
C1QTNF9	0.954101	0	1.337	0	0	0.338	0.262	0	0	0	0.782	-1.26794	0.886	0
C1R	-2.11557	-1.8061	0.078	0.724692	-3.35594	-0.434	-0.342	-2.27221	0	0.789365	0.937	-0.336881	-0.963	-0.347474
C1RL	-1.0751	1.04354	-0.965	-1.01927	-1.53198	0.395	0.021	0	0	0.124623	-0.278	0.960235	-0.655	-1.66084
C1S	-3.4367	0.0792944	0.187	1.07457	-3.63424	-0.636	-0.961	-2.10118	0	-1.16701	-0.287	-0.103524	-2.665	-1.691
C2	-0.263049	-0.305309	0.28	2.89643	-2.14133	-0.379	0.461	0	0	-1.51531	-0.511	-1.40942	0.524	1.2275
C20ORF103	-0.0745297	-0.828462	1.176	1.42238	-1.27564	-0.56	-1.436	0	0	1.28261	-1.03	0	0.267	0.746429
C20ORF106	0.418999	0	0.957	0	-0.250666	0.765	-0.224	0	0	0	0.1	0	-0.321	0
C20ORF107	0.317141	0	0.288	0	-0.728165	0.54	-0.314	0	0	0	0.508	0	0.483	0
C20ORF108	0.481563	0	0.7	-0.549015	0.86411	0.002	0.402	0	0	0	-0.163	0	0.018	0
C20ORF11	1.16675	-1.12701	0.413	0.561525	2.17448	0.789	-0.38	0	0	0.887648	-0.653	0	0.846	0.177933
C20ORF111	0.658573	-2.30109	1.426	0.00317471	1.25667	0.726	0.405	0	0	1.63082	-0.019	0	-0.919	-0.125985
C20ORF112	1.20266	0	0.388	0	-0.2661	0.822	1.105	0	0	0	-0.694	0	1.591	0
C20ORF114	0.0868431	0	1.381	-1.17098	0.635741	-0.225	-0.096	0	0	0	-0.048	0	-0.247	0
C20ORF12	-0.256664	0.0850568	1.126	0	-1.45988	0.758	-0.878	0	0	0	0	0	0.029	-0.339247
C20ORF132	-2.07042	0	0.281	0	-1.69347	0.299	-0.248	0	0	0	-1.201	0	-2.509	0
C20ORF141	-0.0430689	0	0.325	1.51343	0.518623	-1.039	-1.922	0	0	0	0.084	0	0.406	0
C20ORF144	0.0256755	0	-0.549	0	-1.85511	0.916	0.192	0	0	0	0.672	0	0.687	0
C20ORF151	-0.288996	0	1.394	0	0.798106	-0.863	-1.096	0	0	0	-0.211	0	-0.73	0
C20ORF160	-0.722622	0	-0.234	0	-0.678056	0.61	-1.736	0	0	0	-0.423	0	0.691	0
C20ORF166	-0.215276	0	0.732	0	0.209684	-0.001	-1.164	0	0	0	-0.094	0	-0.21	0
C20ORF173	-1.24233	0	0.122	0	0.868057	0.107	-1.715	0	0	0	0	0	-2.16	0
C20ORF186	0.307495	0	0.205	0	-0.397795	1.045	0.473	0	0	0	-0.992	0	0.42	0
C20ORF194	-1.10411	0	-1.138	0	-1.69987	-0.001	-1.067	0	0	0	0	0	1.437	0
C20ORF195	-1.70906	-2.45563	0.376	-1.43394	0.237824	-0.807	1.642	0	0	-0.485291	-1.448	0	0.736	-1.76648
C20ORF196	0.68524	0	1.827	0	-0.319511	0.993	0.596	0	0	0	-0.404	0	-1.014	0
C20ORF197	0.393995	0	1.106	0	0	-0.133	0.319	0	0	0	-0.865	0	0.454	0
C20ORF20	3.0598	0.661032	0.594	2.35976	1.143	0.001	0.902	0	0	0.694985	1.434	0	1.905	-0.0188382
C20ORF26	0.579867	0	1.708	0	-0.629621	0.326	0.08	0	0	0	-0.045	0	-0.019	0
C20ORF27	2.97197	0.674085	-0.002	2.81236	2.3619	-0.371	-0.175	0	0	0	1.711	0	1.182	0.722567
C20ORF29	0.290896	-0.520986	-1.406	1.70385	0.43781	-0.047	-0.501	0	0	1.27826	-1.142	0	-0.91	2.02696
C20ORF3	0.274003	0.975292	-1.083	1.42734	1.84862	-0.59	-1.708	0	0	0.0974195	-0.469	0	0.133	0.234808
C20ORF30	-0.269628	0	-0.363	0	0.670549	0.134	-1.846	0	0	0	-0.04	0	0.784	0
C20ORF4	0.215769	1.46211	1.424	-1.20951	1.28812	0.003	-0.552	0	0	-0.16017	-0.841	0	-0.848	0.11577
C20ORF43	0.698687	0.983027	1.429	1.82943	1.67498	0.274	-1.102	0	0	-0.61928	-1.798	0	-0.345	-0.116712
C20ORF46	1.27919	1.51903	0.656	-0.241419	2.083	1.042	-2.088	0	0	0.955994	0.636	0	0.314	-0.831443
C20ORF54	-1.03123	0	1.429	0.845002	-2.48038	0.015	-0.145	0	0	0	-0.99	0	-1.402	0
C20ORF7	2.96203	0	-0.806	2.86327	1.27053	0.001	0.768	0	0	0	1.557	0	2.183	0
C20ORF70	-0.619036	0	-0.825	-1.13841	1.0466	0.576	-0.934	0	0	0	-1.025	0	0.662	0
C20ORF71	0.0377223	0	-0.58	0	-2.1206	-0.875	0.35	0	0	0	2.439	0	0.879	0
C20ORF72	1.76842	0	0.018	-0.942638	0.951436	0.802	1.377	0	0	0	2.359	0	0.114	0
C20ORF79	-0.0363112	0	0.918	0	-1.62094	0.002	1.495	0	0	0	-0.736	0	-0.147	0
C20ORF85	-1.23832	0	-0.534	0	-1.49624	-0.609	1.256	0	0	0	-1.388	0	-0.262	0
C20ORF94	1.55405	0	0.154	0	-1.22936	-0.08	0.912	0	0	0	2.132	0	1.918	0
C20ORF96	0.0897433	0	0.29	0	-0.487175	-0.748	1.215	0	0	0	-0.144	0	0.094	0
C21ORF2	0.241938	0.377402	0.82	-0.863027	-0.78358	0.585	1.308	0	0	-0.227053	-1.402	0	-0.404	1.35433
C21ORF33	-0.175954	0.815208	-0.09	0.238043	1.01674	0.808	-2.466	0	0	2.54526	-1.231	0	-2.672	0.479334
C21ORF56	0.426004	0	-0.652	-1.00851	2.48213	0.847	0.931	0	-0.922701	0	-0.459	0	-0.013	0
C21ORF58	2.06232	0	0.508	0.218179	1.41346	0.409	1.226	0	0	0	0	0	1.277	0
C21ORF59	1.40253	1.93303	0.358	0.777284	0.630155	-0.426	0.187	0	0	-1.30502	0	0	1.025	1.02815
C21ORF62	-0.542667	-0.878075	0.299	0.249382	-0.127791	0.276	0.241	0	0	-0.29929	-1.666	0	1.257	-1.06729
C21ORF63	-3.52417	0	-0.732	-1.60265	-1.81244	-0.896	-0.145	0	0	0	-2.182	0	-1.954	0
C21ORF7	-0.92654	1.22972	0.247	-1.66999	-0.663507	-0.855	-0.622	0	0	-0.817137	-1.645	0	0.735	1.13094
C21ORF70	0.23705	0	0.17	0	-0.153348	0.003	-0.398	0	0	0	1.249	0	-0.29	0
C21ORF91	-0.532087	0.437854	-0.981	2.47611	-2.75642	-0.122	0.552	0	0	0.791428	-0.246	0	-0.392	-1.44258
C22ORF13	-1.28861	0	-0.542	-0.943646	-1.89869	0.715	-0.486	0	0	0	-1.283	0	1.029	0
C22ORF23	-1.24033	0	-0.947	0	0.201819	-0.081	-0.205	0	0	0	-0.425	0	-1.582	0
C22ORF24	-0.0881226	0.667655	-0.361	-0.691207	0.327517	0.327	0.395	0	0	0	0	0	0.36	-1.27421
C22ORF25	-0.72841	0	-0.262	0	0.121767	-0.001	-0.19	0	0	0	-1.794	0	0.341	0
C22ORF26	-0.113286	2.48755	-1.098	-0.880298	1.65781	0.742	-0.29	0	0	-0.878812	-1.343	0	-0.584	-0.17149
C22ORF28	-0.166771	-0.512378	-0.565	0.479449	1.34498	-0.538	-0.284	0	0	-0.388976	0.084	0	-0.775	0.62755
C22ORF29	0.513935	-0.614042	-0.553	1.77063	0.711196	-0.003	0.993	0	0	-0.59607	-0.245	0	-0.182	0.343489
C22ORF31	-0.127785	0.924802	-0.779	-0.907645	-0.566369	-0.599	-1.119	0	0	-0.583904	1.773	0	0.595	0.858026
C22ORF32	-1.43164	0	-2.145	-0.963111	-0.823657	-0.033	0.106	0	0	0	0.818	0	-0.747	0
C22ORF33	-0.709619	0	-0.286	0	-0.344204	0.001	-1.298	0	0	0	0.341	0	-0.152	0
C22ORF36	-0.308723	0	-0.308	-0.0288716	-0.831934	0.801	-0.223	0	0	0	-1.414	0	1.188	0
C22ORF39	-0.354578	0	-2.199	0	1.60946	-0.002	0.284	0	0	0	0.839	0	-1.4	0
C22ORF40	1.61805	0	0.556	0	0.948068	0.703	1.1	0	0	0	0	0	0.311	0
C22ORF42	-0.432008	0	-1.517	0	0	0.661	-1.001	0	0	0	1.457	0	-0.566	0
C22ORF43	-0.293535	-0.368974	1.59	0	0.33751	-0.186	-0.968	0	0	0.260022	-0.911	0	0.046	-0.680163
C2CD2	0.317584	0.690721	-0.077	-0.17552	0.158382	-0.704	-1.543	0	0	0.585706	1.747	-1.93347	1.699	0.605486
C2CD2L	0.838636	-1.53398	-0.395	1.69999	-0.572434	-0.06	-0.756	0	0	2.38227	-0.382	1.47717	-0.078	0.999412
C2CD3	-0.501778	0	-0.295	0.479454	0.161182	-0.352	1.481	0	0	0	-1.769	0.65312	-1.778	0
C2CD4A	1.07132	0	1.103	0	-0.825721	0.671	0.971	0	0	0	0.851	-0.190825	0.255	0
C2CD4B	-0.656969	0	-0.852	-0.604395	0.400038	0.89	0.076	0	0	0	0	-1.51582	-0.132	0
C2CD4C	0.177902	0	0.251	0	0.0268428	0.291	0.939	0	0	0	-1.288	-0.731159	0.982	0
C2ORF15	-1.52053	0	-0.512	0	0	0.002	-0.857	0	0	0	-1.184	0	-0.849	0
C2ORF16	0.612952	0	-0.178	0	-0.965581	0.915	1.322	0	0	0	1.279	0	-0.871	0
C2ORF18	-0.88055	-0.290765	-0.152	2.54378	-2.56908	-0.395	-0.1	0	0	0.487579	-3.192	0	2.126	-1.24306
C2ORF28	-0.894067	0.654454	1.15	-1.65162	1.37946	0.002	0.474	0	0	-1.28266	-1.969	0	-1.992	0.408079
C2ORF29	1.01205	0	1.893	0	-0.253983	0.004	-1.629	0	0	0	1.052	0	1.413	0
C2ORF3	0.371635	-0.132228	1.28	-0.370727	0.280843	0.159	1.298	0	0	-0.639408	-0.952	0	0.517	-0.265265
C2ORF40	-2.60508	0	-0.232	-1.46373	-1.54868	-0.958	-0.568	0	0	0	-1.534	0	-0.588	0
C2ORF42	-2.40123	1.20349	0.4	-1.22083	-2.22286	-0.45	-1.113	0	0	-0.711713	-0.944	0	-2.412	-0.122443
C2ORF43	0.886273	0.330187	-1.822	-0.220841	3.39019	-0.001	0.038	0	0	-0.5846	1.786	0	1.448	-1.56129
C2ORF44	3.10305	-1.14186	-0.173	-0.0161157	2.37792	-0.798	1.052	0	8.28395	-0.891228	1.61	0	1.158	-1.17001
C2ORF47	1.17523	-0.431245	-0.194	1.20289	0.443967	1.085	0.436	0	0	1.01131	1.159	0	0.103	-1.09954
C2ORF49	1.6476	-0.544542	0.939	1.50539	-0.0485844	-0.06	0.913	0	0	0.783253	0.733	0	1.679	-0.689337
C2ORF51	1.46416	0	0.596	0	-0.218562	1.042	0.965	0	0	0	0.422	0	0.78	0
C2ORF53	0.120765	0	0.488	0	-1.06519	-0.681	0.39	0	0	0	-0.586	0	1.75	0
C2ORF54	0.787197	1.38134	-0.513	-0.399465	1.28131	-0.499	0.347	0	0	0.072793	-1.821	0	2.007	0.632355
C2ORF55	-1.83796	0	-0.696	-0.185907	-0.754882	0.051	-0.754	0	0	0	-1.686	0	-0.837	0
C2ORF56	-0.639501	0.331136	-0.488	-1.05658	-2.07844	0	-0.102	0	0	1.34402	0	0	1.166	-0.924914
C2ORF57	-1.45548	0	-0.061	0	-1.02119	0.432	-0.271	0	0	0	-1.421	0	-1.223	0
C2ORF60	1.68335	0	0.703	0	-0.0786478	0.001	0.683	0	0	0	2.301	0	0.514	0
C2ORF63	1.0995	0	2.1	-2.53948	1.40448	-0.223	1.575	0	0	0	0.446	0	0.146	0
C2ORF64	-0.634903	0	-1.155	0	0.483812	0.887	-1.506	0	0	0	-0.447	0	0.182	0
C2ORF67	-1.25883	0.630831	-1.068	-2.18177	-0.880442	0.29	0.89	0	0	1.32554	-1.014	0	-2.06	0.0870519
C2ORF68	0.269096	0	0.725	0	0.672147	0.756	-1.139	0	0	0	1.569	0	-1.924	0
C2ORF69	0.243224	0	0.908	0	-2.17023	-0.965	1.326	0	0	0	0.892	0	0.605	0
C2ORF7	0.0853033	0	-1.46	1.28958	1.56211	-0.25	-0.588	0	0	0	-1.804	0	1.476	0
C2ORF70	-2.06003	0	-0.925	0	-1.45603	-0.536	1.055	0	0	0	-1.983	0	-1.201	0
C2ORF72	-1.18795	0.0685363	-1.644	0	3.38899	0.001	-1.799	0	0	0	0	0	-1.127	-2.03155
C2ORF73	0.626339	0	-0.062	0	-1.34546	0.144	0.517	0	0	0	0	0	2.147	0
C2ORF76	1.10926	0	-0.622	0	-0.406889	0.503	2.003	0	0	0	0.14	0	1.1	0
C2ORF79	0.684662	0	0.89	0	0.103073	0.636	-0.833	0	0	0	1.215	0	-0.334	0
C2ORF80	-0.386976	0	-1.121	0	-0.294304	0.04	-1.464	0	0	0	0	0	1.974	0
C2ORF82	-1.11348	0	-0.448	0.675051	0.00695929	-0.004	-1.023	0	0	0	-1.214	0	-0.939	0
C2ORF83	0.391039	-0.50023	-0.834	0	1.83385	0.003	1.063	0	0	-0.256152	-0.435	0	0.571	-0.272348
C2ORF88	-0.288108	0	1.37	-1.22208	-0.195188	-0.079	0.626	0	0	0	-1.187	0	-0.075	0
C3	-1.77999	-0.0775278	-1.531	0	-2.23047	0.839	-0.48	0.91213	0	0.122721	-1.746	-0.778025	-0.514	-0.420396
C3AR1	-1.46926	1.75507	-0.801	2.00641	-3.03326	-0.156	-0.844	-1.52452	0	-1.43486	-1.702	-0.235817	0.686	0.194329
C3ORF1	-1.37671	0	0.951	-1.94974	0.628298	-0.001	-1.814	0	0	0	-2.29	0	0.833	0
C3ORF10	-0.125762	0	-1.871	0	1.49595	0.988	0.654	0	0	0	-0.928	0	-0.647	0
C3ORF14	0.400758	0.093618	0.84	1.19874	0.0201152	-0.079	-0.234	0	0	2.23539	-1.49	0	-1.057	-0.260551
C3ORF15	0.0855534	0	0.938	-0.731046	1.8044	0.199	-0.523	0	0	0	-0.929	0	-0.532	0
C3ORF17	-0.0124914	0	-0.807	0	1.6314	-0.338	0.001	0	0	0	-0.541	0	0.023	0
C3ORF18	-1.99527	-0.821253	0.136	-2.15152	1.38423	-0.363	-0.622	0	0	-0.786696	-0.872	0	-2.072	-0.141353
C3ORF19	0.348726	0	-0.616	-0.0828144	1.50246	-0.53	3.28	0	0	0	-1.177	0	-1.454	0
C3ORF20	-0.716244	0	0.374	0	-0.247432	-0.475	0.444	0	0	0	-0.717	0	-1.133	0
C3ORF21	3.22029	0	0.166	-0.838677	3.86777	0.507	0.987	0	0	0	3.092	0	0.739	0
C3ORF22	1.35018	0	0.877	0	-0.692739	-0.499	1.426	0	0	0	2.095	0	0.101	0
C3ORF23	-0.0646772	0	-0.048	-1.3933	1.72118	0.664	0.572	0	0	0	-1.786	0	0.099	0
[truncated: 14,704 more rows]
