# Supplementary material for: Prognostic Gene Expression, Stemness and Immune Microenvironment in Pediatric Tumors
Source: Cancers (Basel). 2021 Feb 18;13(4):854. doi: 10.3390/cancers13040854 (PMC7922568; doi:10.3390/cancers13040854)
Supplement: Supplementary file 1 [file cancers-13-00854-s001.zip › supplementary/Suppl-Table_4.xlsx]

## Sheet: top 10 adverse prognostic genes
	pediatric_all	ALL	ATRT	CNS-PNET	ESFT	GCT	HGG	MB	NB	OSTEO	RMS	SS	WLMS
top 10 adverse genes	TRAP1	MUC4	TMUB1	C15ORF42	ZNF238	CHD7	STARD9	FKBP4	TRAP1	MCAM	ADRA2C	ARID3A	UBXN1
	CSE1L	PRR5L	PRKD2	UBAP2	NKAIN1	KIAA0101	MYO7B	PRKAR2A	DCTPP1	GSPT1	FRYL	HOXD4	POLR3C
	UBE2C	CABIN1	APBA3	NAA25	SLC6A15	HDGF	RSRC1	MYOD1	SLC1A5	ENSA	FURIN	EME1	PDGFB
	VEGFA	PSTPIP2	DDIT4L	CECR2	MARS	SMARCC1	PCDHB16	IARS	E2F3	SLC7A1	FGFR3	PPPDE1	ATP8B2
	E2F3	CDK6	BCL6B	PDK3	JAM3	FADS1	CLPX	ART3	CDK4	CXORF57	NELF	HOXD9	DDX54
	MAD2L1	ENOX2	JUB	MTAP	IGF2BP3	PLXNA2	C3ORF19	ETS2	AURKA	RFC3	LIPG	GATAD2A	CFP
	FOXM1	LRRFIP1	SRF	PRTG	SERINC2	ISOC1	HIST1H2BB	SLC7A2	MIS18A	SLC1A5	BNIP3	PENK	C1ORF35
	URB2	ANKRD28	SIM2	CYP2W1	PSMA7	IPO9	RAD18	GABRA5	SSR4	TRMT12	HRH3	NOP58	SARS
	ANP32B	BAZ2B	MOB2	NBEAL2	TMSB15A	TMSB15B	ZNF621	RAD23B	PRDX4	NOP56	PAQR4	DAZAP1	PMF1
	CCNB1	TRAM2	PNPLA6	EYA3	LOC283174	STT3A	SYCP2L	WASF1	POLD2	FERMT1	ERBB2IP	PIAS4	INTS3
top 10 favorable genes	MAP2K4	CD38	SLC25A1	UAP1L1	C5ORF4	FAM113B	C7ORF43	INA	NRCAM	MUDENG	RRS1	CHMP2B	USP9X
	GCH1	ZNF230	SALL1	TRIM26	C5	GAS7	FAM65A	SHMT1	CAMTA1	PTK2B	HOXA10	HOOK1	RRN3
	AKAP6	PAPOLA	RNF138	KCNIP3	GPR64	INPP5D	ZNF594	C5	MAP2K4	HOXA10	R3HCC1	ANXA2P3	TMEM131
	SIRPA	CD2	SYT1	PCF11	SUMF1	GNPTAB	C19ORF25	ACADVL	DST	CTNNBIP1	MATN2	FMO4	CHRNB4
	FUCA1	RGS13	SSTR2	C7ORF25	DZIP3	SESN1	ARFIP2	COL13A1	INPP1	NEDD4L	CHN2	RBKS	UBXN2B
	CTSO	TMEM11	AP3M1	FBXO27	TK2	APOBEC3C	C7	UBE2G1	OPTN	DMXL2	CPVL	SRI	TPSD1
	PRKCB	TROVE2	BZW2	PSD	CRBN	NAP1L2	MARCH2	DCC	PRKCZ	NAV2	ACSS3	IFFO2	HRC
	F8	ZNF410	C11ORF41	ZNF662	ALS2CR8	APOBEC3G	KIAA1967	RTN1	WSB1	ARL14	TFDP2	ZNF596	C10ORF18
	PRKCZ	MMRN2	GAP43	ACSS3	INHA	STOM	MPPE1	COX10	PRDM2	ACAP2	MYF5	VSIG10L	TRAM1
	C6ORF89	TLK2	SH3BP5	C2ORF18	NBR1	RNF125	GPS2	MTMR11	ZBTB4	SIX1	PSD3	NOVA1	MC4R
